# Supplementary material for: Omadacycline dihydrate, C29H40N4O7·2H2O, from X-ray powder diffraction data
Source: Acta Crystallogr E Crystallogr Commun. 2024 Feb 16;80(Pt 3):292–5. doi: 10.1107/S2056989024001403 (PMC10915668; doi:10.1107/S2056989024001403)
Supplement: Supplementary file 1 [file e-80-00292-sup1.cif]

##############################################################################
#                                                                            #
# This CIF contains the data in a paper accepted for publication in          #
# Acta Crystallographica Section E. It conforms to the requirements of       #
# Notes for Authors for Acta Crystallographica Section E, and has been       #
# peer reviewed under the auspices of the IUCr Commission on Journals.       #
#                                                                            #
# Full details of the Crystallographic Information File format               #
# are given in the paper "The Crystallographic Information File (CIF):       #
# a New Standard Archive File for Crystallography" by S. R. Hall, F. H.      #
# Allen and I. D. Brown [Acta Cryst. (1991), A47, 655-685].                  #
#                                                                            #
# The current version of the core CIF dictionary is obtainable from          #
# ftp://ftp.iucr.org/pub/cif_core.dic.                                       #
#                                                                            #
# Software is freely available for graphical display of the structure(s)     #
# in this CIF. For information consult the CIF software page                 #
# http://www.iucr.org/resources/cif/software.                                #
#                                                                            #
# This file may be used for bona fide research purposes within the           #
# scientific community so long as proper attribution is given to the journal # 
# article from which it was obtained.                                        #
#                                                                            #
##############################################################################
data_I
_audit_creation_method     "created in GSAS-II"
_journal_data_validation_number     ?
_journal_date_recd_electronic     2023-11-06
_journal_date_accepted     2024-02-12
_journal_name_full     'Acta Crystallographica, Section E'
_journal_year     2024
_journal_volume     80
_journal_issue      1
_journal_page_first     0
_journal_page_last     0
_journal_paper_category     GO
_journal_paper_doi     10.1107/S2056989024001403
_journal_coeditor_code     HB8082
_publ_contact_author_name     'James A. Kaduk'
_publ_contact_author_address
;
Department of Chemistry,
North Central College,
131 S. Loomis
St., Naperville IL
60540 USA
;
_publ_contact_author_email     kaduk@polycrystallography.com
_publ_contact_author_fax     ?
_publ_contact_author_phone     1-630-605-0274
_publ_section_title
;
Omadacycline dihydrate, C~29~H~40~N~4~O~7~\\cdot2H~2~O, from X-ray powder
diffraction data
;
_publ_section_title_footnote     .
loop_
    _publ_author_name
    _publ_author_footnote
    _publ_author_address
    'Kaduk, James A.' .
;
ICDD
12 Campus Blvd.
Newtown Square PA 19073-3273
USA
;
    'Boaz, Nicholas C.' .
;
Department of Chemistry,
North Central College,
131 S. Loomis
St., Naperville IL
60540 USA
;
    'Gates-Rector, Stacy' .
;
ICDD
12 Campus Blvd.
Newtown Square PA 19073-3273
USA
;
    'Gindhart, Amy M.' .
;
ICDD
12 Campus Blvd.
Newtown Square PA 19073-3273
USA
;
    'Blanton, Thomas N.' .
;
ICDD
12 Campus Blvd.
Newtown Square PA 19073-3273
USA
;
_publ_section_synopsis
;
The crystal structure of omadacycline dihydrate has been solved and refined
using synchrotron X-ray powder diffraction data.
;
_pd_block_id     2023-10-31T13:21|8136_5|noname|APS11BM
_chemical_name_systematic
;\
(4<i>S</i>,4a<i>S</i>,5a<i>R</i>,12a<i>R</i>)-4,7-Bis(dimethylamino)-\
9-[(2,2-dimethylpropylamino)methyl]-1,10,11,12a-tetrahydroxy-3,12-dioxo-\
4a,5,5a,6-tetrahydro-4<i>H</i>-tetracene-2-carboxamide dihydrate
;
_chemical_name_common     'omadacycline dihydrate'
_chemical_formula_moiety     'C29 H40 N4 O7, 2(H2 O)'
_chemical_formula_sum     'C29 H40 N4 O8.961'
_chemical_formula_structural     ?
_chemical_formula_analytical     ?
_chemical_formula_iupac     'C29 H40 N4 O7, 2H2 O'
_chemical_formula_weight     588.03
_chemical_melting_point     ?
_chemical_compound_source     ?
_symmetry_cell_setting     trigonal
_symmetry_space_group_name_H-M     "R 3"
_symmetry_space_group_name_Hall     'R 3'
loop_
    _space_group_symop_id
    _space_group_symop_operation_xyz
    1 x,y,z
    2 -y,x-y,z
    3 y-x,-x,z
    4 2/3+x,1/3+y,1/3+z
    5 2/3-y,1/3+x-y,1/3+z
    6 2/3+y-x,1/3-x,1/3+z
    7 1/3+x,2/3+y,2/3+z
    8 1/3-y,2/3+x-y,2/3+z
    9 1/3+y-x,2/3-x,2/3+z
_cell_length_a     24.34430(7)
_cell_length_b     24.34430
_cell_length_c     14.55212(4)
_cell_angle_alpha     90
_cell_angle_beta     90
_cell_angle_gamma     120
_cell_volume     7468.81(2)
_cell_formula_units_Z     9
_cell_measurement_temperature     295
_cell_special_details     ?
_exptl_crystal_density_diffrn     1.1766
_exptl_crystal_density_meas     ?
_exptl_crystal_density_method     ?
_exptl_crystal_F_000     ?
_pd_char_colour     white
_pd_char_particle_morphology     ?
_exptl_absorpt_coefficient_mu     0.006
_exptl_special_details     ?
_diffrn_ambient_temperature     295
_diffrn_source     synchrotron
_diffrn_radiation_type     synchrotron
_diffrn_radiation_wavelength     0.45813
_diffrn_radiation_monochromator     'double Si(111) sngle crystal'
_diffrn_measurement_device_type     '11-BM, APS'
_diffrn_detector     ?
_pd_instr_dist_src/mono     ?
_pd_instr_dist_mono/spec     ?
_pd_instr_dist_src/spec     ?
_pd_instr_dist_spec/anal     1000
_pd_instr_dist_anal/detc     ?
_pd_instr_dist_spec/detc     ?
_pd_instr_location     'Argonne National Laboratory'
_diffrn_radiation_probe     x-ray
loop_
    _refln_index_h
    _refln_index_k
    _refln_index_l
    _refln_F_squared_meas
    _refln_F_squared_calc
    _refln_phase_calc
    _refln_d_spacing
    _gsas_i100_meas
    1 1 0 83844.1947 83767.0975 -164.0 12.17215 100.00
    1 0 1 51326.3865 50772.2071 44.9 11.97623 64.37
    2 0 -1 36661.9178 37282.1881 134.4 8.53690 22.45
    3 0 0 96942.9144 96449.5826 -118.5 7.02759 38.56
    3 -1 1 11936.1106 12254.7743 -118.9 6.98927 4.83
    2 1 1 1916.1164 1967.2718 86.7 6.98927 0.78
    1 0 -2 47147.3099 47462.8923 56.3 6.87797 20.00
    2 2 0 3421.2320 3415.5229 -5.8 6.08607 1.02
    2 0 2 60162.8237 60425.3843 161.8 5.98812 18.87
    4 -1 -1 18537.9514 18317.9318 102.6 5.42568 4.47
    3 1 -1 14781.8064 14606.3670 -165.9 5.42568 3.57
    2 1 -2 110599.2279 111157.6226 -71.6 5.37312 27.51
    3 -1 -2 29076.3029 29223.1027 18.6 5.37312 7.23
    4 0 1 259481.0614 259175.6481 9.8 4.95566 52.10
    0 0 3 21696.4535 19005.1331 76.4 4.85071 1.55
    4 1 0 16683.1165 16418.7682 89.8 4.60064 2.85
    5 -1 0 19796.0339 19482.3590 -34.4 4.60064 3.38
    3 2 1 128444.2226 124070.5650 34.5 4.58984 22.08
    5 -2 1 8632.1053 8338.1741 -71.6 4.58984 1.48
    3 1 2 138531.0381 135687.4194 -57.1 4.55789 24.35
    4 -1 2 11664.7436 11425.3014 -105.0 4.55789 2.05
    1 1 -3 66223.6780 63102.3707 -172.3 4.50608 12.02
    1 1 3 251.3749 239.5270 -159.7 4.50608 0.05
    4 0 -2 16209.8420 15333.6739 173.6 4.26845 2.48
    3 3 0 12657.4943 11737.1117 -78.5 4.05738 1.68
    5 0 -1 10978.2266 9986.6962 70.1 4.04997 1.47
    3 2 -2 44748.6428 45097.0740 -72.7 4.02797 6.08
    5 -2 -2 3803.1560 3832.7688 -20.0 4.02797 0.52
    3 0 -3 30746.2599 30310.8440 -15.9 3.99208 4.29
    3 0 3 97490.6421 96110.0168 -85.2 3.99208 13.60
    4 2 -1 18444.7847 20171.6915 -38.0 3.84284 2.22
    6 -2 -1 10157.1053 11108.0718 95.2 3.84284 1.22
    2 2 -3 31058.2964 31580.1562 -151.6 3.79328 3.88
    2 2 3 53296.5379 54192.0537 25.2 3.79328 6.66
    5 1 1 3197.1140 3321.5439 -150.7 3.66455 0.35
    6 -1 1 27153.1573 28209.9431 59.5 3.66455 2.96
    5 0 2 125926.0555 130083.4353 80.5 3.64823 13.95
    1 0 4 10631.2583 10903.0473 12.2 3.58505 1.24
    6 0 0 17601.7583 20648.3139 -37.4 3.51380 1.75
    6 -2 2 12582.2464 11963.7397 -49.7 3.49464 1.28
    4 2 2 13728.9663 13054.0909 109.3 3.49464 1.39
    2 0 -4 3956.6841 2987.9281 -145.1 3.43899 0.42
    7 -2 0 4167.0151 4484.8993 -35.8 3.37595 0.38
    5 2 0 163.7767 176.2705 -73.2 3.37595 0.02
    4 3 1 20914.5284 21957.6405 133.1 3.37167 1.93
    7 -3 1 6155.4545 6462.4579 5.1 3.37167 0.57
    5 1 -2 2377.2385 2269.5980 -69.7 3.35894 0.22
    6 -1 -2 17877.5332 17068.0446 48.0 3.35894 1.67
    4 1 3 15110.9091 14329.5391 -36.1 3.33805 1.44
    5 -1 3 51987.9066 49299.6621 22.9 3.33805 4.95
    4 1 -3 11607.5332 11007.3185 25.4 3.33805 1.11
    5 -1 -3 12930.1280 12261.5237 131.9 3.33805 1.23
    2 1 4 5620.0877 5515.7408 64.9 3.30944 0.55
    3 -1 4 37841.5296 37138.9362 -101.7 3.30944 3.69
    6 1 -1 39207.5890 38350.6215 38.6 3.13939 3.14
    7 -1 -1 9766.1398 9552.6790 -163.5 3.13939 0.78
    7 -3 -2 23562.9440 21364.0773 -134.3 3.12910 1.91
    4 3 -2 6253.0798 5669.5493 126.5 3.12910 0.51
    3 3 -3 7453.4366 6954.6178 61.3 3.11219 0.61
    3 3 3 46169.6729 43079.7819 107.6 3.11219 3.80
    3 1 -4 5834.1832 6901.8110 -156.8 3.08896 0.49
    4 -1 -4 6255.6896 7400.4508 -21.4 3.08896 0.53
    4 4 0 7470.3882 7515.8991 12.6 3.04304 0.56
    4 0 4 23282.1261 24015.0472 -62.1 2.99406 1.83
    5 3 -1 14338.5888 14688.6498 -108.6 2.94932 1.01
    8 -3 -1 4474.8072 4584.0547 18.5 2.94932 0.32
    7 0 1 2641.8062 2706.3031 -149.4 2.94932 0.19
    6 1 2 6097.1989 5731.3729 -77.0 2.94079 0.43
    7 -1 2 15593.9344 14658.3136 -97.5 2.94079 1.11
    3 2 4 8683.9342 8244.9818 153.4 2.90739 0.64
    5 -2 4 10610.2591 10073.9358 149.6 2.90739 0.78
    1 0 -5 11120.2523 10119.4759 -163.2 2.88308 0.84
    6 2 1 2125.7312 1884.3464 -68.3 2.86638 0.14
    8 -2 1 7598.1812 6735.3792 -80.5 2.86638 0.51
    6 0 3 60009.8095 59146.0068 164.8 2.84563 4.09
    6 0 -3 2918.0866 2876.0826 -101.2 2.84563 0.20
    2 0 5 22740.7804 21728.3095 95.9 2.80546 1.61
    7 1 0 15223.0658 16547.0738 75.2 2.79248 0.96
    8 -1 0 10057.2845 10932.0051 21.9 2.79248 0.63
    8 -3 2 24289.4648 23882.6674 -44.2 2.78284 1.55
    7 0 -2 13049.3657 12830.8163 -27.1 2.78284 0.83
    5 3 2 11937.4230 11737.4960 -84.2 2.78284 0.76
    7 -2 3 45897.5631 46350.5139 90.4 2.77092 2.96
    5 2 -3 4248.8083 4290.7388 31.9 2.77092 0.27
    7 -2 -3 17410.4080 17582.2264 -4.5 2.77092 1.12
    5 2 3 3933.2378 3972.0538 86.9 2.77092 0.25
    5 0 -4 917.3952 1513.6132 47.0 2.75449 0.06
    2 1 -5 13035.8124 14715.2771 92.2 2.73379 0.87
    3 -1 -5 1372.4685 1549.2900 41.1 2.73379 0.09
    8 -2 -2 5557.8138 7163.9547 -68.2 2.71284 0.34
    6 2 -2 360.2501 464.3581 52.5 2.71284 0.02
    4 2 -4 2762.2218 5666.4997 -80.9 2.68656 0.17
    6 -2 -4 834.7369 1712.4028 -90.7 2.68656 0.05
    6 3 0 13916.1462 16675.8682 1.3 2.65618 0.79
    9 -3 0 101.7935 121.9802 -175.0 2.65618 0.01
    5 4 1 337.4168 495.4387 -102.0 2.65410 0.02
    9 -4 1 2157.9970 3168.6483 32.2 2.65410 0.12
    6 -1 4 53135.8082 55569.0699 -165.0 2.62342 3.15
    5 1 4 844.6520 883.3313 171.4 2.62342 0.05
    3 1 5 4349.2495 4539.8684 -4.8 2.60552 0.26
    4 -1 5 15476.0682 16154.3524 40.0 2.60552 0.93
    8 0 -1 969.4580 2418.3297 3.8 2.59317 0.05
    4 4 -3 13542.4675 14272.6999 89.4 2.57778 0.75
    4 4 3 23179.5508 24429.4311 -96.6 2.57778 1.29
    4 0 -5 4586.1649 6434.9584 -179.4 2.54780 0.26
    7 2 -1 10049.1314 10105.9438 -98.8 2.53625 0.52
    9 -2 -1 14044.4026 14123.8018 -15.2 2.53625 0.73
    5 4 -2 3798.1619 4022.2142 177.3 2.53082 0.20
    9 -4 -2 13560.7315 14360.6742 74.5 2.53082 0.71
    7 -3 4 25860.1144 24362.8966 -20.1 2.50944 1.40
    4 3 4 8064.0864 7597.2016 147.9 2.50944 0.44
    3 2 -5 9465.0663 11773.3162 110.9 2.49376 0.52
    5 -2 -5 3480.0073 4328.6780 49.6 2.49376 0.19
    8 0 2 9216.4303 10254.0558 43.5 2.47783 0.46
    5 5 0 22454.2788 23002.6922 44.7 2.43443 1.08
    8 1 1 6874.7438 7147.9109 -24.5 2.43283 0.33
    9 -1 1 3817.6752 3969.3704 70.5 2.43283 0.18
    9 -2 2 5302.1016 5897.7994 123.9 2.42803 0.26
    7 2 2 11684.4067 12997.1647 18.7 2.42803 0.56
    0 0 6 1998.5006 1955.3443 -150.2 2.42535 0.04
    7 1 3 18771.9304 17154.3865 -44.5 2.42010 0.92
    8 -1 3 7871.8667 7193.5614 -105.7 2.42010 0.38
    7 1 -3 20529.3989 18760.4169 165.5 2.42010 1.00
    8 -1 -3 6348.8262 5801.7589 -82.3 2.42010 0.31
    6 1 -4 19255.8840 18916.1755 -53.9 2.40913 0.95
    7 -1 -4 1169.8402 1149.2021 43.1 2.40913 0.06
    5 0 5 4266.3803 4651.4308 -164.6 2.39525 0.21
    6 4 -1 18264.9669 17529.0282 -25.6 2.38564 0.84
    10 -4 -1 12282.2234 11787.3438 -162.4 2.38564 0.57
    1 1 -6 4530.6705 4683.1298 -148.2 2.37859 0.23
    1 1 6 7899.5218 8165.3448 -39.5 2.37859 0.41
    6 -2 5 38024.5020 37414.4222 -37.8 2.35018 1.84
    4 2 5 4182.3306 4115.2275 171.8 2.35018 0.20
    9 0 0 518.0932 470.6657 8.6 2.34253 0.02
    7 3 1 1945.6338 1823.0930 -44.5 2.34110 0.09
    10 -3 1 6670.9409 6250.7886 -175.9 2.34110 0.30
    8 1 -2 17928.7948 15663.8554 -123.8 2.33683 0.80
    9 -1 -2 3508.2656 3065.0673 -23.1 2.33683 0.16
    9 -3 3 8886.5549 8607.9043 20.1 2.32976 0.40
    6 3 -3 10692.6470 10357.3640 -60.8 2.32976 0.48
    9 -3 -3 2602.3980 2520.7961 166.9 2.32976 0.12
    6 3 3 21200.7699 20535.9899 -87.0 2.32976 0.96
    5 3 -4 17033.0588 16677.3117 -161.0 2.31997 0.78
    8 -3 -4 8812.4523 8628.3978 -81.0 2.31997 0.40
    7 0 4 7940.6838 7774.8364 -108.9 2.31997 0.36
    5 1 -5 2383.6159 2326.4360 54.9 2.30756 0.11
    6 -1 -5 4587.5267 4477.4779 92.0 2.30756 0.21
    8 2 0 11594.6895 8830.0001 -147.8 2.30032 0.50
    10 -2 0 21585.8410 16438.8170 145.5 2.30032 0.92
    6 4 2 9421.4676 8215.2967 127.4 2.29492 0.41
    10 -4 2 9580.3712 8353.8566 -5.9 2.29492 0.41
    3 0 -6 3577.3360 3399.9909 141.3 2.29266 0.17
    3 0 6 5209.9446 4951.6634 -169.6 2.29266 0.25
    6 2 4 39274.5989 34741.5278 -34.0 2.27894 1.73
    8 -2 4 13483.0674 11926.8527 145.0 2.27894 0.59
    7 3 -2 23286.2979 21205.0970 92.1 2.25519 0.97
    10 -3 -2 11049.7814 10062.2133 96.9 2.25519 0.46
    2 2 -6 20075.5825 18754.3840 -25.1 2.25304 0.91
    2 2 6 3050.0568 2849.3289 50.3 2.25304 0.14
    4 3 -5 33267.3917 31451.6783 -152.0 2.22884 1.44
    7 -3 -5 4497.9258 4252.4314 -131.8 2.22884 0.19
    7 4 0 58972.4434 54698.9347 -48.8 2.18618 2.28
    11 -4 0 5371.2809 4982.0443 -160.4 2.18618 0.21
    9 1 -1 3716.4361 3573.4938 53.6 2.18502 0.14
    10 -1 -1 10261.4575 9866.7787 -14.8 2.18502 0.40
    6 5 1 68717.3956 66074.3732 22.2 2.18502 2.66
    11 -5 1 17441.9927 16771.1349 -75.5 2.18502 0.68
    5 5 -3 23935.2114 23232.1329 160.3 2.17579 0.94
    5 5 3 5045.1115 4896.9153 152.9 2.17579 0.20
    5 4 4 8012.6567 7218.0476 -109.4 2.16781 0.32
    9 -4 4 31258.6282 28158.7344 -12.3 2.16781 1.24
    6 1 5 491.8707 414.3038 31.7 2.15767 0.02
    7 -1 5 22786.3838 19193.0198 -136.5 2.15767 0.92
    4 1 6 4979.9576 5068.3739 -126.3 2.14548 0.20
    5 -1 6 49080.7262 49952.1289 101.9 2.14548 2.01
    4 1 -6 150.4896 153.1614 -90.3 2.14548 0.01
    5 -1 -6 1793.3584 1825.1984 86.6 2.14548 0.07
    8 0 -4 5251.4732 4639.6393 138.4 2.13422 0.20
    8 3 -1 36375.2995 31816.0621 170.2 2.11784 1.32
    11 -3 -1 13245.7078 11585.5069 20.8 2.11784 0.48
    6 5 -2 22161.2371 19942.3937 -89.3 2.11468 0.81
    9 1 2 13292.9759 11962.0472 -61.3 2.11468 0.49
    10 -1 2 7745.5058 6970.0046 123.8 2.11468 0.28
    11 -5 -2 45470.3420 40917.7280 -74.7 2.11468 1.66
    9 0 3 19626.6583 15809.4518 71.6 2.10943 0.72
    9 0 -3 736.3578 593.1428 -90.6 2.10943 0.03
    7 2 -4 7856.4687 6666.1126 110.4 2.10216 0.29
    9 -2 -4 9976.3681 8464.8197 75.9 2.10216 0.37
    7 0 -5 11759.3918 12009.5092 -169.8 2.09291 0.44
    5 3 5 595.8770 608.5510 57.1 2.09291 0.02
    8 -3 5 46531.5848 47521.2906 67.3 2.09291 1.76
    10 0 1 11961.0867 12252.1060 40.4 2.08649 0.42
    3 3 -6 32456.2584 30185.1935 63.6 2.08177 1.24
    3 3 6 2023.3059 1881.7289 -140.0 2.08177 0.08
    8 2 -3 7331.5632 6994.9562 60.8 2.07845 0.26
    10 -2 -3 7459.9023 7117.4033 42.6 2.07845 0.27
    8 2 3 7755.7641 7399.6811 65.2 2.07845 0.28
    10 -2 3 6154.6382 5872.0662 -31.5 2.07845 0.22
    1 0 7 440.5748 277.4783 150.5 2.06884 0.02
    6 2 -5 1444.4845 1143.3332 -107.1 2.06264 0.05
    8 -2 -5 1513.3976 1197.8790 24.2 2.06264 0.06
    9 2 1 1350.1755 1098.3967 -44.2 2.05650 0.05
    11 -2 1 6638.5915 5400.6371 -160.0 2.05650 0.23
    8 3 2 5871.2692 3862.6153 -176.9 2.05360 0.20
    11 -3 2 3337.6337 2195.7765 -136.1 2.05360 0.12
    8 1 4 72039.8391 59732.9333 49.4 2.04213 2.53
    9 -1 4 2091.9276 1734.5538 -81.2 2.04213 0.07
    2 0 -7 351.6988 280.5300 178.6 2.03959 0.01
    6 6 0 6357.7606 5730.2933 -0.4 2.02869 0.21
    10 0 -2 3509.4458 2397.4822 -59.9 2.02498 0.12
    6 4 -4 8067.3585 8983.6258 30.3 2.01398 0.28
    10 -4 -4 2309.8755 2572.2243 83.4 2.01398 0.08
    3 -1 7 1521.7071 1689.4199 82.8 2.01155 0.06
    2 1 7 4852.1940 5386.9715 -141.6 2.01155 0.18
    10 1 0 16971.6723 16094.7953 4.2 2.00109 0.55
    11 -1 0 2837.5158 2690.9097 -84.0 2.00109 0.09
    12 -5 -1 11315.0512 11456.2618 30.7 2.00020 0.37
    7 5 -1 11236.5500 11376.7799 -2.5 2.00020 0.37
    9 2 -2 3483.9721 3386.7326 97.7 1.99753 0.11
    11 -2 -2 27829.8828 27053.1375 -13.1 1.99753 0.91
    6 0 -6 1735.6310 1622.4120 -53.2 1.99604 0.06
    6 0 6 10965.2939 10250.0036 154.0 1.99604 0.38
    7 4 -3 5024.4395 4704.3998 134.7 1.99311 0.17
    11 -4 -3 682.9157 639.4162 -109.0 1.99311 0.02
    7 4 3 4838.5821 4530.3806 -173.4 1.99311 0.16
    11 -4 3 5547.6342 5194.2687 41.8 1.99311 0.18
    10 -3 4 4594.0624 4183.9352 126.8 1.98697 0.15
    7 3 4 3182.9034 2898.7551 29.5 1.98697 0.11
    5 4 -5 2955.8463 2447.2890 -27.1 1.97916 0.10
    9 -4 -5 4637.3586 3839.4950 154.2 1.97916 0.16
    12 -4 1 10158.7551 8742.8545 -1.7 1.97373 0.32
    8 4 1 12560.2010 10809.5936 162.5 1.97373 0.40
    7 -2 6 3281.6013 4258.6598 -63.6 1.96973 0.11
    5 2 -6 4545.8965 5899.3838 -161.2 1.96973 0.15
    7 -2 -6 603.9804 783.8085 -170.7 1.96973 0.02
    5 2 6 1789.4547 2322.2439 -41.7 1.96973 0.06
    3 1 -7 3643.4966 4394.8745 23.5 1.95876 0.13
    4 -1 -7 1967.8444 2373.6620 -55.8 1.95876 0.07
    8 0 5 5969.7826 3991.9090 -150.4 1.95350 0.20
    9 3 0 6718.7731 5796.6931 157.7 1.94910 0.21
    12 -3 0 3863.1694 3332.9906 43.5 1.94910 0.12
    7 5 2 12933.6045 11094.7462 -92.2 1.94582 0.40
    12 -5 2 1987.5315 1704.9507 30.8 1.94582 0.06
    4 0 7 7079.6834 6236.8344 47.7 1.93388 0.24
    7 2 5 7708.0269 7142.5848 28.3 1.92882 0.25
    9 -2 5 20889.2043 19356.8233 -108.1 1.92882 0.66
    8 4 -2 3249.8412 2624.3428 58.0 1.92142 0.10
    12 -4 -2 6519.1627 5264.4163 130.2 1.92142 0.20
    5 -2 7 6957.7199 3201.0051 17.8 1.90993 0.23
    3 2 7 864.7113 397.8236 -157.6 1.90993 0.03
    11 0 -1 13539.3198 14368.6214 -41.7 1.90021 0.40
    4 4 -6 29244.6144 28699.3656 -160.4 1.89664 0.92
    4 4 6 4539.8712 4455.2282 -11.4 1.89664 0.14
    11 -5 4 369.9872 328.8501 -96.6 1.88885 0.01
    9 1 -4 1203.4353 1069.6310 -46.0 1.88885 0.04
    10 -1 -4 528.9684 470.1549 150.6 1.88885 0.02
    6 5 4 3562.1465 3166.0882 81.9 1.88885 0.11
    8 1 -5 3539.1073 3311.0849 6.9 1.88214 0.11
    9 -1 -5 3593.2574 3361.7462 72.2 1.88214 0.11
    12 -2 -1 884.5596 746.2074 88.0 1.87747 0.03
    10 2 -1 5907.2727 4983.3276 141.0 1.87747 0.17
    6 6 -3 7059.0780 6169.2015 -123.8 1.87160 0.20
    6 6 3 11162.9547 9755.7382 20.6 1.87160 0.32
    5 0 -7 4631.9206 3526.0239 -166.0 1.86457 0.14
    10 -4 5 14790.2772 14113.2059 61.8 1.86003 0.44
    6 4 5 3711.3820 3541.4818 48.1 1.86003 0.11
    13 -5 0 2167.1716 1611.2821 84.9 1.85624 0.06
    8 5 0 21067.7316 15663.7604 68.2 1.85624 0.59
    7 6 1 6777.2295 4870.7828 -144.2 1.85552 0.19
    13 -6 1 3148.9906 2263.1740 94.8 1.85552 0.09
    11 0 2 3891.9824 2828.9530 104.3 1.85339 0.11
    10 1 -3 6247.6023 7004.6970 52.1 1.84986 0.18
    11 -1 -3 12919.1442 14484.7072 -91.5 1.84986 0.37
    10 1 3 1631.4438 1829.1448 -4.6 1.84986 0.05
    11 -1 3 3535.9273 3964.4166 -111.3 1.84986 0.10
    8 3 -4 1221.1632 948.6597 155.2 1.84495 0.03
    11 -3 -4 4215.6783 3274.9466 171.6 1.84495 0.12
    4 2 -7 1384.5953 1127.2637 152.7 1.84307 0.04
    6 -2 -7 4607.1070 3750.8609 161.5 1.84307 0.14
    7 3 -5 8856.9074 9329.5167 23.3 1.83869 0.26
    10 -3 -5 4669.7994 4918.9826 -46.4 1.83869 0.13
    10 2 2 13538.4728 11405.4416 -13.3 1.83228 0.37
    12 -2 2 4372.0762 3683.2410 -121.0 1.83228 0.12
    7 1 6 1234.9104 1093.6021 125.2 1.83112 0.04
    8 -1 6 12022.0005 10646.3468 -51.3 1.83112 0.35
    7 1 -6 1657.2552 1467.6187 21.4 1.83112 0.05
    8 -1 -6 1488.7986 1318.4384 -172.9 1.83112 0.04
    10 0 4 5528.8455 5514.2423 157.7 1.82411 0.15
    6 -1 7 18037.4208 18527.8369 -175.9 1.82230 0.53
    5 1 7 10607.4522 10895.8563 55.9 1.82230 0.31
    13 -4 -1 4700.7944 3388.5496 -160.4 1.81385 0.13
    9 4 -1 6211.0194 4477.1892 60.0 1.81385 0.17
    11 1 1 429.0282 309.2633 161.7 1.81385 0.01
    12 -1 1 9257.0367 6672.8992 -49.1 1.81385 0.25
    1 0 -8 5220.2159 4200.3161 -18.8 1.81228 0.16
    7 6 -2 5402.5400 4463.7116 -68.3 1.81186 0.15
    13 -6 -2 10528.3677 8698.7960 24.4 1.81186 0.28
    9 3 -3 10071.6311 8944.8400 -75.0 1.80856 0.27
    12 -3 -3 688.4002 611.3835 69.2 1.80856 0.02
    9 3 3 13473.2828 11965.9228 -172.9 1.80856 0.36
    12 -3 3 5221.8091 4637.6052 -59.7 1.80856 0.14
    9 2 4 13574.4620 12840.1912 -144.4 1.80397 0.37
    11 -2 4 4539.0985 4293.5692 113.4 1.80397 0.12
    2 0 8 11622.7291 11761.1591 -125.3 1.79252 0.34
    6 3 -6 4344.3890 4607.7846 29.9 1.79104 0.12
    6 3 6 5365.1838 5690.4692 117.1 1.79104 0.15
    9 -3 6 2425.5401 2572.5980 31.3 1.79104 0.07
    9 -3 -6 2082.0775 2208.3116 95.0 1.79104 0.06
    4 3 7 4335.2202 3708.4347 14.2 1.78278 0.12
    7 -3 7 1056.9340 904.1226 58.5 1.78278 0.03
    10 3 1 1417.2293 2150.4335 19.1 1.77487 0.04
    13 -3 1 423.1358 642.0453 27.5 1.77487 0.01
    2 1 -8 852.1169 1243.2368 -43.4 1.77340 0.02
    3 -1 -8 361.7438 527.7835 36.6 1.77340 0.01
    12 -1 -2 2799.3714 4120.7069 -134.0 1.77300 0.07
    9 4 2 1396.0346 2054.9789 105.8 1.77300 0.04
    13 -4 2 3772.7819 5553.5785 9.9 1.77300 0.10
    11 1 -2 1341.2959 1974.4030 26.8 1.77300 0.03
    7 5 -4 6768.4858 8582.0991 -151.0 1.76561 0.18
    12 -5 -4 4585.7250 5814.4685 -107.3 1.76561 0.12
    6 5 -5 8479.8914 9108.5554 166.8 1.76012 0.22
    11 -5 -5 404.4189 434.4009 59.7 1.76012 0.01
    9 1 5 188.9738 202.9836 123.9 1.76012 0.00
    10 -1 5 4320.3013 4640.5908 76.2 1.76012 0.11
    12 0 0 3923.6963 2717.3197 115.8 1.75690 0.10
    12 -4 4 2458.8687 1852.3595 -72.2 1.74732 0.06
    8 4 4 3196.2840 2407.8825 -150.9 1.74732 0.08
    6 1 -7 1250.7193 975.3536 -32.9 1.74573 0.03
    7 -1 -7 1376.5744 1073.4997 -48.1 1.74573 0.04
    7 7 0 324.6505 306.1096 -32.2 1.73888 0.01
    11 2 0 6012.7211 5669.3327 -84.2 1.73888 0.15
    13 -2 0 7940.2897 7486.8170 -37.1 1.73888 0.20
    3 1 8 1666.1005 1513.7709 -174.1 1.73691 0.05
    4 -1 8 14920.5127 13556.3471 95.0 1.73691 0.41
    10 3 -2 11143.4434 10097.8592 -18.8 1.73654 0.27
    13 -3 -2 8475.0664 7679.8543 127.8 1.73654 0.21
    8 5 -3 1807.5215 1585.0156 -12.0 1.73363 0.04
    13 -5 -3 3144.8585 2757.7264 -79.0 1.73363 0.08
    8 5 3 9197.8693 8065.6116 38.7 1.73363 0.23
    13 -5 3 1132.1680 992.7981 -175.7 1.73363 0.03
    11 -3 5 5555.6332 5554.3221 -97.1 1.72443 0.14
    8 3 5 4186.0175 4185.0297 143.7 1.72443 0.11
    8 6 -1 6811.7293 7700.9313 -42.0 1.72083 0.16
    14 -6 -1 9265.9105 10475.4810 -172.4 1.72083 0.22
    4 0 -8 6286.7079 8106.2953 -89.6 1.71949 0.17
    5 5 -6 110.6191 156.8684 -30.0 1.71818 0.00
    5 5 6 1206.1480 1710.4324 38.0 1.71818 0.03
    7 0 7 4908.6745 6302.6954 -105.9 1.71089 0.13
    5 3 -7 2532.6073 3251.8459 133.0 1.71089 0.07
    8 -3 -7 1832.7091 2353.1825 41.4 1.71089 0.05
    10 0 -5 584.1883 788.6850 -116.3 1.70738 0.01
    9 5 1 783.8273 1549.8544 47.3 1.70389 0.02
    14 -5 1 469.4087 928.1575 21.7 1.70389 0.01
    3 2 -8 398.7584 765.3382 -54.1 1.70259 0.01
    5 -2 -8 1127.0649 2163.1791 -75.8 1.70259 0.03
    11 0 -4 8777.7520 11127.0485 -166.7 1.69569 0.21
    6 2 7 2127.7105 3013.0136 -130.4 1.69424 0.05
    8 -2 7 5806.6462 8222.6903 46.8 1.69424 0.15
    9 2 -5 1049.9479 1594.6984 -179.9 1.69083 0.03
    11 -2 -5 442.9717 672.8012 -18.0 1.69083 0.01
    14 -4 0 780.5884 739.9610 33.8 1.68797 0.02
    10 4 0 436.5348 413.8144 24.0 1.68797 0.01
    8 6 2 3366.7143 3885.8811 -13.0 1.68584 0.08
    14 -6 2 1128.9295 1303.0170 -25.7 1.68584 0.03
    9 0 6 0.7870 0.9405 -128.2 1.68494 0.00
    9 0 -6 4366.2668 5217.7665 -143.0 1.68494 0.11
    10 2 -4 492.2776 741.7598 -18.6 1.67947 0.01
    12 -2 -4 4059.9887 6117.5568 13.3 1.67947 0.10
    12 1 -1 4266.1364 6004.8977 -61.5 1.67145 0.10
    13 -1 -1 1638.7624 2306.6774 95.5 1.67145 0.04
    5 0 8 17.6306 26.1303 110.1 1.67022 0.00
    9 5 -2 370.2678 563.9450 59.8 1.66990 0.01
    14 -5 -2 2765.7739 4212.4758 -138.4 1.66990 0.06
    8 2 6 1203.8785 1812.5769 -87.5 1.66902 0.03
    10 -2 6 230.8631 347.5907 -65.6 1.66902 0.01
    8 2 -6 1724.7233 2596.7681 -41.7 1.66902 0.04
    10 -2 -6 705.0612 1061.5502 -31.5 1.66902 0.02
    7 6 4 609.4651 689.0753 166.8 1.66371 0.01
    13 -6 4 522.3784 590.6130 -167.2 1.66371 0.01
    12 -5 5 1154.5660 1746.2821 -177.0 1.65912 0.03
    7 5 5 4259.2096 6442.0587 156.6 1.65912 0.10
    4 2 8 7345.9898 9604.0598 155.3 1.65472 0.18
    6 -2 8 2621.5151 3427.3378 -95.7 1.65472 0.06
    12 0 -3 2183.2346 2056.4123 147.2 1.65189 0.05
    12 0 3 10.1966 9.6043 20.6 1.65189 0.00
    9 -4 7 2731.3167 2572.3783 151.6 1.64705 0.06
    5 4 7 690.3667 650.1935 -136.2 1.64705 0.02
    8 4 -5 397.7486 275.4693 -146.1 1.64392 0.01
    12 -4 -5 3151.3599 2182.5420 71.3 1.64392 0.07
    11 3 -1 4229.3939 5410.1033 37.7 1.64080 0.09
    14 -3 -1 3284.8912 4201.9264 -64.6 1.64080 0.07
    5 1 -8 140.4797 166.2053 33.5 1.63964 0.00
    6 -1 -8 1384.9045 1638.5180 162.6 1.63964 0.03
    12 1 2 3.6490 4.3084 -10.0 1.63933 0.00
    13 -1 2 716.9222 846.4823 45.8 1.63933 0.02
    7 7 -3 811.9395 928.1230 138.4 1.63688 0.02
    7 7 3 1602.2420 1831.5128 -102.8 1.63688 0.04
    11 2 -3 4050.5619 4630.1723 -80.7 1.63688 0.09
    13 -2 -3 4871.7517 5568.8690 78.8 1.63688 0.11
    11 2 3 7343.8515 8394.7111 97.2 1.63688 0.16
    13 -2 3 4760.9692 5442.2343 30.4 1.63688 0.11
    9 4 -4 10184.2322 11071.9689 -41.2 1.63347 0.23
    12 -1 4 1732.6347 1883.6646 17.1 1.63347 0.04
    13 -4 -4 3943.5929 4287.3471 -169.3 1.63347 0.09
    11 1 4 846.9383 920.7640 -88.4 1.63347 0.02
    8 0 -7 173.5520 168.1757 -170.0 1.63217 0.00
    7 4 6 1923.0835 2323.7856 149.8 1.62386 0.04
    11 -4 6 2824.6562 3413.2140 -156.2 1.62386 0.06
    7 4 -6 1212.1574 1464.7278 111.0 1.62386 0.03
    11 -4 -6 1578.1618 1906.9946 -129.1 1.62386 0.04
    7 2 -7 4159.7839 4846.3618 35.3 1.61769 0.10
    9 -2 -7 1138.9234 1326.9043 175.5 1.61769 0.03
    0 0 9 883.1583 1022.4774 -18.9 1.61690 0.01
    9 6 0 2112.4945 1831.3367 -142.2 1.61224 0.04
    15 -6 0 4641.2003 4023.4902 -106.4 1.61224 0.10
    8 7 1 5519.5844 5158.1606 -57.1 1.61177 0.12
    13 0 1 313.9143 293.3591 -84.1 1.61177 0.01
    15 -7 1 12.5967 11.7719 -99.3 1.61177 0.00
    4 3 -8 6046.6391 6322.1145 177.7 1.61067 0.14
    7 -3 -8 1587.6243 1659.9540 -14.4 1.61067 0.04
    14 -3 2 296.9206 327.7876 149.2 1.61038 0.01
    11 3 2 1715.0703 1893.3644 91.8 1.61038 0.04
    13 -3 4 154.1634 126.0140 131.2 1.60483 0.00
    10 3 4 8702.1591 7113.1920 -70.7 1.60483 0.19
    1 1 -9 2470.5522 2108.7719 -77.4 1.60282 0.06
    1 1 9 1386.5269 1183.4881 130.7 1.60282 0.03
    11 0 5 3273.3036 2346.7012 -152.5 1.60070 0.07
    12 2 1 338.2168 277.9626 8.9 1.59783 0.01
    14 -2 1 1606.4111 1320.2247 51.8 1.59783 0.03
    14 -4 3 891.8995 858.8871 -177.9 1.59421 0.02
    10 4 -3 4561.8998 4393.0479 34.7 1.59421 0.10
    14 -4 -3 543.8948 523.7633 48.1 1.59421 0.01
    10 4 3 2625.9205 2528.7258 -80.6 1.59421 0.06
    8 1 7 7103.4758 7481.3025 145.0 1.58986 0.16
    9 -1 7 5474.8261 5766.0261 25.6 1.58986 0.12
    12 -2 5 3042.9585 3773.3837 -133.5 1.58704 0.06
    10 2 5 4651.5800 5768.1353 -55.9 1.58704 0.10
    10 5 -1 5961.5661 5474.4447 -142.5 1.58424 0.12
    15 -5 -1 3396.0117 3118.5226 -13.7 1.58424 0.07
    6 1 8 8012.4533 8087.4161 20.6 1.58319 0.18
    7 -1 8 7414.9005 7484.2725 -80.1 1.58319 0.17
    8 7 -2 1145.3095 1197.8115 -137.7 1.58291 0.02
    13 0 -2 3144.9973 3289.1666 163.4 1.58291 0.06
    15 -7 -2 561.2029 586.9290 -116.8 1.58291 0.01
    6 4 -7 235.4250 280.3958 -130.0 1.57647 0.01
    10 -4 -7 2685.4886 3198.4691 -64.3 1.57647 0.06
    3 0 -9 4179.4483 5299.8542 -49.3 1.57573 0.09
    3 0 9 1961.0797 2486.7962 159.5 1.57573 0.04
    7 6 -5 2648.6280 3700.5522 161.0 1.57372 0.06
    13 -6 -5 3509.1740 4902.8710 169.1 1.57372 0.07
    12 2 -2 5843.9835 7002.5950 -58.8 1.56969 0.12
    14 -2 -2 1811.5704 2170.7273 97.0 1.56969 0.04
    14 -6 -4 1359.6933 1565.6843 30.3 1.56455 0.03
    8 6 -4 655.7129 755.0521 94.7 1.56455 0.01
    7 3 7 456.6359 541.7297 -37.0 1.56341 0.01
    10 -3 7 4448.1294 5277.0350 -49.7 1.56341 0.09
    2 2 -9 3260.5238 3933.3545 136.1 1.56269 0.07
    2 2 9 1634.5003 1971.7902 -30.2 1.56269 0.04
    13 1 0 1309.3420 2130.3213 27.9 1.55848 0.03
    14 -1 0 1924.6636 3131.4597 -10.8 1.55848 0.04
    11 4 1 2734.0363 4435.5418 16.4 1.55806 0.05
    15 -4 1 173.0628 280.7671 174.0 1.55806 0.00
    5 3 8 1449.8863 2180.8725 -63.9 1.55707 0.03
    8 -3 8 1925.0540 2895.6045 122.2 1.55707 0.04
    7 0 -8 4391.0143 6604.8233 -61.4 1.55707 0.09
    10 5 2 284.4242 435.5389 130.4 1.55680 0.01
    15 -5 2 1440.3344 2205.5844 -82.0 1.55680 0.03
    6 6 -6 1972.2406 2741.6651 -122.1 1.55609 0.04
    6 6 6 240.8286 334.7823 -119.4 1.55609 0.00
    9 5 4 409.7414 734.7867 18.8 1.55179 0.01
    14 -5 4 1766.5721 3167.9826 -124.8 1.55179 0.04
    9 4 5 3616.1674 5153.3356 -62.6 1.54806 0.07
    11 1 -5 2842.9122 4051.3833 105.7 1.54806 0.06
    12 -1 -5 4245.1087 6049.6288 178.0 1.54806 0.09
    13 -4 5 4082.9673 5818.5639 -3.7 1.54806 0.08
    6 2 -8 2605.9401 3097.3293 29.6 1.54448 0.06
    8 -2 -8 469.3660 557.8720 -39.8 1.54448 0.01
    10 1 6 1223.0502 1482.2647 -146.8 1.54353 0.02
    11 -1 6 2685.8598 3255.1038 114.6 1.54353 0.05
    10 1 -6 613.3356 743.3266 -124.3 1.54353 0.01
    11 -1 -6 427.9292 518.6250 168.5 1.54353 0.01
    12 3 0 4479.5733 4666.6253 -147.4 1.53355 0.09
    15 -3 0 848.4888 883.9189 71.5 1.53355 0.02
    11 4 -2 6010.4681 5344.0900 120.2 1.53194 0.12
    15 -4 -2 4546.0500 4042.0314 -40.1 1.53194 0.09
    9 6 -3 416.6444 396.7547 -31.9 1.52995 0.01
    15 -6 -3 1007.9429 959.8260 157.4 1.52995 0.02
    9 6 3 669.5239 637.5622 -64.3 1.52995 0.01
    15 -6 3 3724.1840 3546.3996 16.9 1.52995 0.07
    12 1 -4 4125.1706 5228.7402 113.2 1.52716 0.08
    13 -1 -4 2982.6767 3780.6054 -71.1 1.52716 0.06
    4 1 -9 6804.9931 8703.5791 -160.4 1.52543 0.14
    5 -1 -9 1618.0356 2069.4658 -149.9 1.52543 0.03
    4 1 9 1318.9929 1686.9905 -53.7 1.52543 0.03
    5 -1 9 1949.2228 2493.0540 39.9 1.52543 0.04
    10 3 -5 2232.6710 2708.8620 -24.8 1.52361 0.04
    13 -3 -5 77.7778 94.3665 37.5 1.52361 0.00
    8 8 0 1392.3883 1686.5890 151.6 1.52152 0.03
    9 3 6 1111.6737 1359.0263 -26.6 1.51930 0.02
    12 -3 6 2137.1636 2612.6923 7.6 1.51930 0.04
    9 3 -6 720.5294 880.8506 -35.0 1.51930 0.01
    12 -3 -6 1163.5351 1422.4270 -55.1 1.51930 0.02
    9 1 -7 1031.0310 1471.7316 -137.0 1.51425 0.02
    10 -1 -7 1634.8373 2333.6270 -89.7 1.51425 0.03
    6 5 7 168.7236 240.8422 127.8 1.51425 0.00
    11 -5 7 381.4019 544.4272 110.1 1.51425 0.01
    9 7 -1 427.1557 267.3260 77.2 1.50939 0.01
    16 -7 -1 287.1025 179.6768 154.7 1.50939 0.01
    5 4 -8 214.5782 160.8193 80.9 1.50848 0.00
    9 -4 -8 1842.4186 1380.8320 169.7 1.50848 0.04
    14 -3 -4 1950.7054 2378.2829 84.8 1.50368 0.04
    11 3 -4 2222.8874 2710.1247 -38.7 1.50368 0.04
    3 3 -9 3746.0878 5522.9871 21.4 1.50203 0.08
    3 3 9 2689.1644 3964.7286 168.3 1.50203 0.05
    14 0 -1 185.9820 220.8967 -44.3 1.49791 0.00
    10 6 1 102.5929 121.8529 -43.7 1.49791 0.00
    16 -6 1 3011.0070 3576.2689 -12.6 1.49791 0.06
    8 0 8 3800.6798 3877.0753 50.0 1.49703 0.08
    8 3 -7 247.9561 216.4099 110.2 1.49134 0.00
    11 -3 -7 2567.6012 2240.9381 -157.7 1.49134 0.05
    8 6 5 2335.5414 2076.8200 -83.7 1.48901 0.04
    14 -6 5 247.8913 220.4309 -70.8 1.48901 0.00
    11 5 0 2706.0855 2469.5428 13.8 1.48706 0.05
    16 -5 0 3678.7841 3357.2163 -4.1 1.48706 0.07
    13 2 -1 2289.4433 2143.4613 153.6 1.48670 0.04
    15 -2 -1 558.2906 522.6922 -26.4 1.48670 0.01
    7 2 8 870.6677 861.2915 155.1 1.48583 0.02
    9 -2 8 4997.2513 4943.4360 136.6 1.48583 0.10
    16 -7 2 1069.3402 1085.3042 -14.7 1.48560 0.02
    9 7 2 1025.4691 1040.7782 58.0 1.48560 0.02
    13 1 -3 989.0037 1062.5412 140.5 1.48378 0.02
    14 -1 -3 222.2620 238.7883 60.0 1.48378 0.00
    13 1 3 2244.9754 2411.9010 -84.9 1.48378 0.04
    14 -1 3 4414.1627 4742.3785 -168.7 1.48378 0.08
    13 0 4 2786.1723 2175.3608 -30.0 1.48124 0.05
    15 -7 4 3174.3252 2478.4192 11.3 1.48124 0.06
    8 7 4 4757.3391 3714.3895 26.8 1.48124 0.09
    10 0 7 2151.4790 1637.3699 156.1 1.48027 0.04
    9 5 -5 390.1677 307.0330 137.1 1.47800 0.01
    14 -5 -5 155.0873 122.0422 -78.8 1.47800 0.00
    10 6 -2 1662.6314 1659.3614 -171.3 1.47466 0.03
    16 -6 -2 565.0281 563.9168 -37.3 1.47466 0.01
    14 0 2 1151.7494 1149.4842 65.2 1.47466 0.02
    13 -5 6 482.9781 525.0456 -69.7 1.47406 0.01
    8 5 -6 1255.6347 1365.0007 106.3 1.47406 0.02
    13 -5 -6 2693.6117 2928.2258 79.1 1.47406 0.05
    8 5 6 1772.2119 1926.5718 -133.7 1.47406 0.03
    12 2 4 3035.6575 4313.3795 177.4 1.47039 0.05
    14 -2 4 741.1610 1053.1189 114.5 1.47039 0.01
    9 2 7 599.9468 813.3610 -103.3 1.46945 0.01
    11 -2 7 629.8453 853.8951 15.5 1.46945 0.01
    6 0 9 2837.8132 3765.3778 6.7 1.46885 0.05
    6 0 -9 736.9209 977.7901 75.6 1.46885 0.01
    8 1 -8 829.5823 992.7311 -82.3 1.46418 0.02
    9 -1 -8 2732.7474 3270.1799 180.0 1.46418 0.05
    13 2 2 2059.5257 2500.5807 -34.2 1.46396 0.04
    15 -2 2 544.7897 661.4585 171.3 1.46396 0.01
    12 3 -3 426.5522 554.7914 63.5 1.46221 0.01
    15 -3 -3 751.1079 976.9219 -126.3 1.46221 0.01
    12 3 3 731.6785 951.6513 95.2 1.46221 0.01
    15 -3 3 611.5523 795.4101 123.1 1.46221 0.01
    10 5 -4 1582.7114 1849.6627 116.4 1.45978 0.03
    15 -5 -4 2123.2195 2481.3368 4.0 1.45978 0.04
    7 -2 -9 1571.0576 1991.2800 -36.9 1.45827 0.03
    5 2 9 836.5041 1060.2500 -109.9 1.45827 0.02
    7 -2 9 916.9375 1162.1974 55.4 1.45827 0.02
    5 2 -9 1976.6871 2505.4062 -36.8 1.45827 0.04
    12 1 5 296.7409 320.6684 -9.6 1.45668 0.01
    13 -1 5 962.7416 1040.3715 5.5 1.45668 0.02
    12 4 -1 584.6213 530.8392 101.5 1.45451 0.01
    16 -4 -1 460.5734 418.2031 114.9 1.45451 0.01
    6 4 8 1948.6489 1932.9708 25.1 1.45370 0.04
    10 -4 8 1406.4799 1395.1639 38.3 1.45370 0.03
    8 8 -3 1045.7919 1097.2342 116.8 1.45177 0.02
    8 8 3 1393.8741 1462.4385 44.0 1.45177 0.02
    1 0 10 931.3628 956.3811 -2.0 1.45176 0.02
    7 5 -7 123.6697 102.8124 -48.8 1.44849 0.00
    12 -5 -7 865.0965 719.1952 83.0 1.44849 0.02
    14 1 1 2065.5806 1806.5640 86.0 1.44423 0.04
    15 -1 1 1350.8673 1181.4733 -37.6 1.44423 0.02
    7 3 -8 1604.0066 1475.9912 58.6 1.44344 0.03
    10 -3 -8 936.4511 861.7131 35.3 1.44344 0.02
    2 0 -10 1846.2052 1787.5001 -104.9 1.44154 0.04
    11 4 4 324.4242 274.8404 -161.1 1.43923 0.01
    15 -4 4 124.1550 105.1796 -158.2 1.43923 0.00
    12 -4 7 2370.7048 2218.2613 -107.7 1.43834 0.04
    8 4 7 1724.7837 1613.8749 141.2 1.43834 0.03
    11 3 5 11710.5625 11617.2351 51.1 1.43625 0.20
    14 -3 5 3363.8287 3337.0209 147.8 1.43625 0.06
    12 4 2 738.1229 789.2428 -0.8 1.43319 0.01
    16 -4 2 3968.4518 4243.2933 9.8 1.43319 0.07
    2 1 10 2609.5300 2455.5496 -160.5 1.43154 0.05
    3 -1 10 3255.9672 3063.8424 152.5 1.43154 0.06
    4 4 -9 2894.6999 2658.0895 -156.2 1.42786 0.05
    4 4 9 4046.2438 3715.5072 70.0 1.42786 0.07
    17 -7 0 1057.6115 1109.6397 -16.8 1.42464 0.02
    10 7 0 1096.4581 1150.3973 -21.0 1.42464 0.02
    17 -8 1 785.4029 856.0952 -75.1 1.42432 0.01
    9 8 1 1533.6035 1671.6396 43.9 1.42432 0.03
    13 3 1 1872.7914 2041.3570 -54.6 1.42432 0.03
    16 -3 1 1502.2653 1637.4807 89.4 1.42432 0.02
    14 1 -2 535.9826 580.9842 144.4 1.42336 0.01
    15 -1 -2 3706.0608 4017.2250 10.7 1.42336 0.06
    12 0 6 3500.9848 3465.7902 -143.4 1.42282 0.06
    12 0 -6 4133.6037 4092.0498 79.8 1.42282 0.07
    16 -5 3 3094.0097 2623.9142 78.4 1.42175 0.05
    11 5 -3 983.3563 833.9478 -138.6 1.42175 0.02
    16 -5 -3 447.5979 379.5911 -108.1 1.42175 0.01
    11 5 3 2673.8513 2267.5935 -107.2 1.42175 0.04
    8 7 -5 870.9829 746.0903 16.0 1.41666 0.01
    13 0 -5 5569.5766 4770.9398 -164.8 1.41666 0.09
    15 -7 -5 62.3365 53.3979 -57.3 1.41666 0.00
    7 7 -6 1124.1483 1145.8291 -48.6 1.41319 0.02
    11 2 -6 1844.1171 1879.6836 82.0 1.41319 0.03
    13 -2 -6 186.3023 189.8954 95.2 1.41319 0.00
    7 7 6 717.3762 731.2119 -131.1 1.41319 0.01
    11 2 6 7605.4089 7752.0906 10.0 1.41319 0.13
    13 -2 6 122.2869 124.6454 136.4 1.41319 0.00
    3 1 -10 1338.4208 1416.6710 125.9 1.41214 0.02
    4 -1 -10 3060.0928 3238.9997 -63.6 1.41214 0.06
    11 0 -7 1693.7012 1565.9125 41.1 1.40913 0.03
    12 2 -5 550.0869 512.0395 49.1 1.40716 0.01
    14 -2 -5 6364.0048 5923.8307 -7.5 1.40716 0.11
    15 0 0 1491.6047 1391.6981 63.7 1.40552 0.02
    11 6 -1 1396.4519 1335.4208 -44.4 1.40521 0.02
    17 -6 -1 3107.9689 2972.1372 28.3 1.40521 0.05
    6 5 -8 761.9714 765.7837 -40.1 1.40448 0.01
    11 -5 -8 1062.3343 1067.6495 -138.7 1.40448 0.02
    9 1 8 80.3105 80.7123 149.8 1.40448 0.00
    10 -1 8 7171.9482 7207.8309 170.0 1.40448 0.12
    17 -8 -2 2508.0696 2616.6635 58.9 1.40428 0.04
    9 8 -2 1072.5582 1118.9976 143.3 1.40428 0.02
    13 3 -2 505.0053 526.8710 -92.9 1.40428 0.01
    16 -3 -2 3313.9996 3457.4885 -88.6 1.40428 0.05
    4 0 10 672.3729 664.6359 -57.5 1.40273 0.01
    16 -7 -4 563.9590 530.2733 -154.2 1.40060 0.01
    9 7 -4 2053.5351 1930.8756 178.8 1.40060 0.03
    10 2 -7 310.2064 311.4792 -69.1 1.39978 0.01
    12 -2 -7 656.0574 658.7492 -130.3 1.39978 0.01
    7 1 -9 152.6647 161.0296 -113.4 1.39927 0.00
    8 -1 -9 3486.2707 3677.2923 -175.5 1.39927 0.06
    7 1 9 5321.6626 5613.2500 123.6 1.39927 0.09
    8 -1 9 122.3137 129.0156 -50.8 1.39927 0.00
    10 5 5 1679.0867 2050.3255 105.1 1.39785 0.03
    15 -5 5 2285.2544 2790.5142 -23.3 1.39785 0.04
    14 2 0 180.9090 202.3019 102.6 1.39624 0.00
    16 -2 0 1151.3264 1287.4734 -103.9 1.39624 0.02
    3 2 10 1211.9651 1317.0561 81.9 1.39351 0.02
    5 -2 10 2628.0187 2855.8973 -0.2 1.39351 0.05
    16 -6 4 605.5484 559.5668 165.8 1.39142 0.01
    14 0 -4 1542.7414 1425.5952 -60.5 1.39142 0.02
    10 6 4 14.9249 13.7916 105.6 1.39142 0.00
    13 -6 7 2161.8914 1979.7436 150.2 1.39061 0.04
    7 6 7 2162.2485 1980.0706 -36.4 1.39061 0.04
    17 -5 1 1186.9391 969.9934 132.7 1.38685 0.02
    12 5 1 162.5067 132.8042 15.7 1.38685 0.00
    11 -3 8 4327.4921 3755.4563 25.0 1.38615 0.07
    8 3 8 134.6055 116.8125 -167.5 1.38615 0.00
    11 6 2 812.0421 733.6484 -108.1 1.38596 0.01
    17 -6 2 740.6911 669.1855 67.1 1.38596 0.01
    14 -4 6 1052.3626 950.8834 174.1 1.38546 0.02
    10 4 -6 1325.7130 1197.8746 166.5 1.38546 0.02
    14 -4 -6 147.4526 133.2337 -62.0 1.38546 0.00
    10 4 6 3798.3203 3432.0485 92.2 1.38546 0.06
    13 2 -4 823.8048 827.3374 -108.2 1.38242 0.01
    15 -2 -4 4205.5854 4223.6195 71.1 1.38242 0.07
    6 3 -9 149.0761 131.7513 127.5 1.38113 0.00
    6 3 9 142.6563 126.0777 60.6 1.38113 0.00
    9 -3 9 2211.7510 1954.7141 164.5 1.38113 0.04
    9 -3 -9 627.2338 554.3403 -77.4 1.38113 0.01
    11 4 -5 1686.6449 1358.0341 -151.8 1.37978 0.03
    15 -4 -5 2266.4759 1824.8962 -65.7 1.37978 0.04
    10 0 -8 338.1005 229.9902 166.4 1.37724 0.01
    5 0 -10 4624.4995 3914.1639 0.3 1.37559 0.08
    9 4 -7 640.1890 615.9683 147.6 1.37281 0.01
    12 -1 7 1158.5596 1114.7269 -163.3 1.37281 0.02
    13 -4 -7 460.6396 443.2119 -49.6 1.37281 0.01
    11 1 7 3257.8758 3134.6181 -7.5 1.37281 0.05
    13 4 0 101.4790 98.3130 -88.8 1.36947 0.00
    17 -4 0 204.4417 198.0633 -9.5 1.36947 0.00
    9 2 -8 188.9918 228.1444 -150.4 1.36851 0.00
    11 -2 -8 959.3117 1158.0475 136.7 1.36851 0.02
    17 -5 -2 1210.0113 1687.6215 22.1 1.36833 0.02
    12 5 -2 3285.2358 4581.9693 -32.0 1.36833 0.05
    17 -7 -3 2450.1164 3292.4598 34.9 1.36691 0.04
    17 -7 3 382.3412 513.7892 136.9 1.36691 0.01
    10 7 -3 1012.4044 1360.4663 115.2 1.36691 0.02
    10 7 3 862.8437 1159.4871 59.6 1.36691 0.01
    4 2 -10 752.9927 950.0942 -136.2 1.36689 0.01
    6 -2 -10 5433.4994 6855.7588 106.4 1.36689 0.09
    5 1 10 3360.1513 2560.1967 93.4 1.35836 0.06
    6 -1 10 6030.6187 4594.9031 99.6 1.35836 0.10
    16 -4 -4 3353.9076 2567.4291 -98.5 1.35642 0.05
    12 4 -4 210.0413 160.7875 124.1 1.35642 0.00
    13 -3 7 778.0834 559.1092 55.0 1.35568 0.01
    10 3 7 3122.0427 2243.4136 96.4 1.35568 0.05
    9 9 0 376.1980 273.0231 7.0 1.35246 0.01
    15 1 -1 3142.1929 2370.7823 78.0 1.35219 0.05
    16 -1 -1 123.3456 93.0642 -113.4 1.35219 0.00
    12 -5 8 2078.9114 1559.8226 -76.7 1.35153 0.03
    7 5 8 1553.1352 1165.3288 -46.4 1.35153 0.02
    15 0 -3 1112.1126 902.8069 12.0 1.34999 0.02
    15 0 3 450.2812 365.5358 -155.2 1.34999 0.01
    14 1 4 1339.0713 1038.1624 73.2 1.34808 0.02
    15 -1 4 3868.1513 2998.9209 -9.9 1.34808 0.06
    5 5 -9 1027.9237 686.2387 -69.5 1.34689 0.02
    5 5 9 846.7031 565.2563 -145.8 1.34689 0.01
    9 7 5 778.3338 484.5332 -97.0 1.34563 0.01
    16 -7 5 636.3295 396.1318 123.3 1.34563 0.01
    10 8 -1 1627.4159 1302.8082 -51.4 1.34392 0.02
    18 -8 -1 509.0957 407.5504 56.1 1.34392 0.01
    8 4 -8 523.7730 450.2037 -60.0 1.34328 0.01
    12 -4 -8 767.0980 659.3513 166.4 1.34328 0.01
    9 6 -6 2379.7146 2205.8382 25.4 1.34266 0.04
    9 6 6 2215.6024 2053.7170 -9.0 1.34266 0.03
    15 -6 6 4435.1693 4111.1089 38.7 1.34266 0.07
    15 -6 -6 594.2396 550.8208 -99.5 1.34266 0.01
    14 2 -3 3020.5730 3005.8280 -106.3 1.34176 0.04
    16 -2 -3 1051.9422 1046.8072 -93.5 1.34176 0.02
    14 2 3 11674.7930 11617.8023 40.0 1.34176 0.17
    16 -2 3 9811.1881 9763.2948 -102.9 1.34176 0.15
    4 3 10 1561.1722 1499.2957 -60.6 1.34175 0.03
    7 -3 10 511.1608 490.9011 93.6 1.34175 0.01
    10 6 -5 635.0493 562.9279 -23.1 1.33748 0.01
    16 -6 -5 417.3552 369.9569 57.9 1.33748 0.01
    14 0 5 9144.0736 8105.5965 140.9 1.33748 0.14
    18 -7 1 268.2761 275.8190 -57.8 1.33580 0.00
    14 3 -1 4451.2863 4576.4398 -47.7 1.33580 0.07
    17 -3 -1 601.3441 618.2517 -126.5 1.33580 0.01
    11 7 1 513.3033 527.7355 88.3 1.33580 0.01
    15 1 2 4027.1964 4021.3054 -92.9 1.33501 0.06
    16 -1 2 2857.8708 2853.6904 98.3 1.33501 0.04
    9 8 4 1822.5330 1719.3617 160.4 1.33184 0.03
    16 -3 4 1543.4646 1456.0911 -35.1 1.33184 0.02
    17 -8 4 4170.4607 3934.3764 -92.3 1.33184 0.06
    13 3 4 2960.6300 2793.0325 -179.9 1.33184 0.04
    8 6 -7 57.6963 55.4941 51.6 1.33113 0.00
    14 -6 -7 672.9345 647.2500 62.0 1.33113 0.01
    9 0 9 379.3014 371.3069 97.4 1.33069 0.01
    9 0 -9 111.0817 108.7405 92.7 1.33069 0.00
    13 2 5 7010.1639 7532.8449 -120.7 1.32948 0.10
    15 -2 5 2670.2397 2869.3338 57.6 1.32948 0.04
    12 6 0 2687.7738 3042.8558 1.0 1.32809 0.04
    18 -6 0 2554.0053 2891.4153 133.6 1.32809 0.04
    10 8 2 872.8928 880.9342 172.4 1.32705 0.01
    18 -8 2 1152.1696 1162.7838 -4.4 1.32705 0.02
    6 1 -10 1106.8722 1079.2915 -113.5 1.32574 0.02
    7 -1 -10 1022.7391 997.2549 -35.9 1.32574 0.02
    14 -5 7 176.9503 168.6616 99.2 1.32325 0.00
    9 5 7 55.2951 52.7049 -118.8 1.32325 0.00
    10 -2 9 2628.5103 2510.3701 -131.0 1.32281 0.04
    8 2 -9 2788.0425 2662.7320 -63.5 1.32281 0.04
    10 -2 -9 3458.6523 3303.2008 44.6 1.32281 0.05
    8 2 9 564.2437 538.8834 122.3 1.32281 0.01
    1 0 -11 920.2920 714.9335 -39.9 1.32032 0.01
    11 0 8 141.3725 122.2167 -65.8 1.31939 0.00
    18 -7 -2 371.4976 337.3103 171.7 1.31923 0.01
    11 7 -2 213.4230 193.7826 53.7 1.31923 0.00
    14 3 2 19.3395 17.5598 81.0 1.31923 0.00
    17 -3 2 11729.5850 10650.1616 -152.5 1.31923 0.17
    17 -4 -3 235.5167 217.6083 145.3 1.31796 0.00
    17 -4 3 7874.1318 7275.3917 -52.4 1.31796 0.11
    13 4 -3 2360.7999 2181.2875 94.1 1.31796 0.03
    13 4 3 793.8164 733.4555 -64.3 1.31796 0.01
    17 -6 -4 2041.6225 1332.8847 166.6 1.31618 0.03
    11 6 -4 525.7887 343.2641 -68.1 1.31618 0.01
    2 0 11 1668.3248 1290.0015 133.2 1.31262 0.03
    16 0 1 1394.9458 1154.7016 91.6 1.31230 0.02
    12 -2 8 3452.6840 3078.6534 72.1 1.31171 0.05
    10 2 8 980.6149 874.3846 -27.6 1.31171 0.01
    14 -1 6 1005.9583 968.1651 48.7 1.31113 0.01
    13 1 -6 2056.3184 1979.0639 113.5 1.31113 0.03
    13 1 6 4484.0808 4315.6167 -171.9 1.31113 0.07
    14 -1 -6 8392.4802 8077.1803 -71.0 1.31113 0.12
    5 3 -10 417.5323 410.1308 -140.5 1.31028 0.01
    8 -3 -10 11453.5371 11250.5001 -130.5 1.31028 0.18
    7 0 10 477.0467 468.5901 -120.5 1.31028 0.01
    12 1 -7 1936.9909 1616.8380 43.8 1.30788 0.03
    13 -1 -7 5507.0482 4596.8233 -79.2 1.30788 0.08
    12 4 5 4130.6376 3570.5263 -141.3 1.30631 0.06
    16 -4 5 512.8581 443.3149 96.7 1.30631 0.01
    2 1 -11 1968.3894 1894.4380 109.3 1.30506 0.03
    3 -1 -11 813.1578 782.6078 -110.9 1.30506 0.01
    13 5 -1 2561.2657 2622.0194 48.4 1.30474 0.04
    18 -5 -1 641.5066 656.7232 -38.4 1.30474 0.01
    15 2 1 2552.7690 2613.3211 -107.1 1.30474 0.04
    17 -2 1 858.2678 878.6260 -72.2 1.30474 0.01
    7 6 -8 327.5130 308.7080 146.7 1.30416 0.00
    13 -6 -8 2741.7318 2584.3083 -29.5 1.30416 0.04
    9 9 -3 2421.3702 2117.0061 -6.1 1.30277 0.03
    9 9 3 2300.1453 2011.0191 170.5 1.30277 0.03
    6 2 10 1525.2053 1352.8826 32.6 1.30276 0.02
    8 -2 10 2218.4851 1967.8335 -80.4 1.30276 0.03
    12 5 4 454.4415 448.7888 -5.5 1.30105 0.01
    17 -5 4 3338.6124 3297.0842 11.8 1.30105 0.05
    11 -4 9 2395.6509 2354.0267 73.7 1.29998 0.04
    7 4 -9 2965.8020 2914.2713 -80.3 1.29998 0.04
    11 -4 -9 2167.2621 2129.6061 -32.4 1.29998 0.03
    7 4 9 1155.3050 1135.2316 148.9 1.29998 0.02
    14 1 -5 1963.0009 1891.6722 -149.3 1.29885 0.03
    15 -1 -5 8417.6339 8111.7666 11.5 1.29885 0.12
    16 0 -2 1161.1024 1047.6990 40.2 1.29658 0.02
    15 -3 6 158.5892 135.5628 -143.4 1.29618 0.00
    12 3 -6 1778.6738 1520.4189 -113.7 1.29618 0.03
    15 -3 -6 8115.8939 6937.5055 171.9 1.29618 0.12
    12 3 6 1161.0212 992.4466 56.5 1.29618 0.02
    11 3 -7 2801.7242 1892.8236 -121.1 1.29304 0.04
    14 -3 -7 10452.6057 7061.7010 64.1 1.29304 0.15
    3 1 11 3852.0048 2611.3651 -74.1 1.29031 0.06
    4 -1 11 105.8003 71.7245 81.8 1.29031 0.00
    9 4 8 3540.3074 2524.0233 -178.8 1.28944 0.05
    13 -4 8 1325.5930 945.0670 141.3 1.28944 0.02
    12 -1 -8 397.4358 283.3475 133.0 1.28944 0.01
    11 1 -8 1808.8615 1289.6080 -46.1 1.28944 0.03
    18 -5 2 390.3762 298.8416 151.4 1.28929 0.01
    15 2 -2 466.3867 357.0294 -61.6 1.28929 0.01
    17 -2 -2 635.7749 486.6998 126.8 1.28929 0.01
    13 5 2 2274.9718 1741.5414 175.4 1.28929 0.03
    8 8 -6 11.9141 8.1047 3.3 1.28889 0.00
    8 8 6 624.5963 424.8875 -26.7 1.28889 0.01
    9 8 -5 3593.1485 2495.8611 -6.0 1.28431 0.05
    13 3 -5 816.3399 567.0433 -44.4 1.28431 0.01
    16 -3 -5 8290.9087 5759.0041 -147.4 1.28431 0.11
    17 -8 -5 907.9904 630.7053 -179.7 1.28431 0.01
    4 0 -11 2952.3186 2129.2835 -87.0 1.28312 0.04
    14 4 1 2474.2236 1746.3369 92.9 1.28282 0.03
    18 -4 1 829.0291 585.1387 50.3 1.28282 0.01
    12 6 -3 6969.7368 5498.1691 -72.5 1.28095 0.09
    18 -6 -3 757.6478 597.6805 175.2 1.28095 0.01
    12 6 3 821.8518 648.3287 -133.9 1.28095 0.01
    18 -6 3 4921.0872 3882.0650 178.8 1.28095 0.07
    9 -4 10 2194.1048 1682.9044 -158.6 1.28093 0.03
    5 4 10 23.8120 18.2640 157.2 1.28093 0.00
    8 7 7 137.7305 108.2686 146.1 1.27869 0.00
    13 0 7 107.8442 84.7753 -155.0 1.27869 0.00
    15 -7 7 6750.1896 5306.2577 98.3 1.27869 0.09
    3 2 -11 1759.2482 1417.3568 173.5 1.27605 0.03
    5 -2 -11 568.8799 458.3241 121.2 1.27605 0.01
    19 -8 0 1456.4893 1233.0169 106.5 1.27599 0.02
    11 8 0 2232.7077 1890.1384 2.7 1.27599 0.03
    16 1 0 2606.2026 2206.3272 -51.3 1.27599 0.03
    17 -1 0 3566.3514 3019.1582 87.9 1.27599 0.05
    10 9 1 164.2245 140.0295 -96.1 1.27576 0.00
    19 -9 1 177.2451 151.1318 176.2 1.27576 0.00
    10 3 -8 3227.8779 2534.8047 -122.3 1.27521 0.05
    13 -3 -8 8418.1720 6610.6654 -56.9 1.27521 0.12
    8 0 -10 536.4613 347.5107 174.2 1.27390 0.01
    15 1 -4 1689.4554 1039.4587 -139.1 1.27230 0.02
    16 -1 -4 4485.5738 2759.8056 106.8 1.27230 0.06
    12 2 7 86.3474 56.3162 -38.9 1.27169 0.00
    14 -2 7 910.0337 593.5283 -35.5 1.27169 0.01
    11 6 5 39.8693 32.5722 156.0 1.27025 0.00
    17 -6 5 8142.7522 6652.4238 124.4 1.27025 0.11
    14 4 -2 577.4550 601.6639 148.1 1.26813 0.01
    18 -4 -2 4419.5176 4604.7985 119.5 1.26813 0.06
    16 -5 6 1610.6106 1650.2208 131.2 1.26774 0.02
    11 5 -6 1041.1994 1066.8058 -171.7 1.26774 0.01
    16 -5 -6 2493.1458 2554.4604 7.0 1.26774 0.03
    11 5 6 843.6861 864.4350 -175.2 1.26774 0.01
    7 2 -10 593.0753 575.4169 -81.9 1.26698 0.01
    9 -2 -10 3970.7081 3852.4830 39.6 1.26698 0.06
    10 8 -4 715.5858 634.8307 -127.7 1.26541 0.01
    18 -8 -4 333.0131 295.4320 36.8 1.26541 0.00
    10 5 -7 1647.8690 1554.0381 -75.2 1.26481 0.02
    15 -5 -7 4361.3855 4113.0447 -109.1 1.26481 0.06
    6 6 -9 1130.0813 1070.8786 90.3 1.26443 0.02
    6 6 9 3841.8105 3640.5458 42.1 1.26443 0.05
    5 0 11 3027.5668 2422.1267 55.9 1.26225 0.04
    15 3 0 9.5631 7.7691 9.6 1.26219 0.00
    18 -3 0 1154.9484 938.2831 -52.5 1.26219 0.02
    12 7 -1 508.0041 410.6725 -93.2 1.26197 0.01
    19 -7 -1 199.2602 161.0827 -24.1 1.26197 0.00
    10 9 -2 768.8137 559.5204 -120.4 1.26130 0.01
    19 -9 -2 1326.9926 965.7469 -28.1 1.26130 0.02
    18 -7 4 3004.0308 2528.4267 -134.8 1.25863 0.04
    14 3 -4 2975.9340 2504.7781 83.8 1.25863 0.04
    17 -3 -4 5241.2001 4411.4029 -55.8 1.25863 0.07
    11 7 4 636.8903 536.0566 28.9 1.25863 0.01
    10 1 9 412.9871 371.2838 -35.1 1.25766 0.01
    11 -1 9 1107.5275 995.6897 -98.8 1.25766 0.02
    10 1 -9 564.0139 507.0600 -153.3 1.25766 0.01
    11 -1 -9 4141.6720 3723.4474 55.0 1.25766 0.06
    12 5 -5 1300.3243 1244.0445 99.1 1.25663 0.02
    17 -5 -5 5639.0939 5395.0259 129.0 1.25663 0.07
    6 -2 11 1139.0868 1046.3222 96.3 1.25552 0.02
    4 2 11 4390.3652 4032.8239 125.3 1.25552 0.06
    14 -6 8 721.8269 626.1568 -140.3 1.25472 0.01
    8 6 8 757.4709 657.0766 4.3 1.25472 0.01
    8 1 10 199.3252 157.0851 76.4 1.25347 0.00
    9 -1 10 2907.4860 2291.3445 90.9 1.25347 0.04
    15 -4 7 5511.4384 5256.8330 -172.3 1.25137 0.07
    11 4 7 7217.6353 6884.2105 53.8 1.25137 0.10
    5 1 -11 131.8031 123.3698 -33.4 1.24889 0.00
    6 -1 -11 3258.2794 3049.8009 -23.1 1.24889 0.05
    13 6 1 59.3430 59.5457 42.2 1.24862 0.00
    19 -6 1 2119.0251 2126.2632 174.7 1.24862 0.03
    9 5 -8 654.8566 649.4956 54.9 1.24811 0.01
    14 -5 -8 5232.0974 5189.2647 166.3 1.24811 0.07
    19 -7 2 2303.8162 2432.2537 171.3 1.24797 0.03
    12 7 2 741.0907 782.4064 73.1 1.24797 0.01
    6 4 -10 12.0739 11.1446 106.2 1.24688 0.00
    10 -4 -10 9207.4710 8498.7647 -105.1 1.24688 0.13
    12 -3 -9 4529.2551 2757.4461 -145.7 1.24444 0.06
    9 3 9 2012.8100 1225.4145 73.0 1.24444 0.03
    12 -3 9 1709.8031 1040.9415 97.2 1.24444 0.02
    9 3 -9 761.2572 463.4594 161.6 1.24444 0.01
    10 -3 10 406.7933 254.6742 -130.4 1.24039 0.01
    7 3 10 7364.2793 4610.4305 -153.2 1.24039 0.10
    16 0 4 2010.1283 955.5215 -153.5 1.23891 0.03
    7 -3 -11 8716.4440 6898.3074 47.8 1.23595 0.12
    4 3 -11 620.7767 491.2907 40.3 1.23595 0.01
    14 5 0 472.6232 393.8454 38.0 1.23589 0.01
    19 -5 0 3680.2182 3066.7921 -5.4 1.23589 0.05
    17 0 -1 741.0292 629.5517 -52.6 1.23568 0.01
    13 -1 8 1277.8382 1070.9639 22.0 1.23519 0.02
    12 1 8 1049.3057 879.4294 156.4 1.23519 0.01
    13 6 -2 452.0254 394.3858 28.6 1.23505 0.01
    19 -6 -2 4716.5839 4115.1530 -89.6 1.23505 0.06
    16 1 -3 1312.1672 1079.1278 44.2 1.23401 0.02
    17 -1 -3 2211.6169 1818.8363 -111.1 1.23401 0.03
    19 -8 -3 1395.4033 1147.5814 -55.8 1.23401 0.02
    16 1 3 2927.6168 2407.6754 -19.3 1.23401 0.04
    17 -1 3 6681.4205 5494.8080 106.7 1.23401 0.08
    19 -8 3 614.5795 505.4309 -10.0 1.23401 0.01
    11 8 -3 162.5503 133.6816 157.2 1.23401 0.00
    11 8 3 1260.9464 1037.0038 -153.4 1.23401 0.02
    18 -5 -4 2526.7786 2170.4931 134.8 1.23255 0.03
    13 5 -4 105.8475 90.9226 -115.4 1.23255 0.00
    15 2 4 6584.8536 5656.3642 73.1 1.23255 0.08
    17 -2 4 2127.0493 1827.1273 -130.7 1.23255 0.03
    15 1 5 2035.8616 1912.7165 16.1 1.23067 0.03
    16 -1 5 9412.6744 8843.3208 -30.3 1.23067 0.12
    16 2 -1 1362.7977 1460.6825 -53.9 1.22937 0.02
    18 -2 -1 2999.0248 3214.4339 39.1 1.22937 0.04
    17 -7 6 9605.9398 9455.8441 -148.6 1.22840 0.12
    10 7 -6 907.8316 893.6464 -105.1 1.22840 0.01
    17 -7 -6 820.4949 807.6744 -156.7 1.22840 0.01
    10 7 6 360.2844 354.6548 127.8 1.22840 0.00
    16 -7 -7 108.4082 77.5930 -90.4 1.22572 0.00
    9 7 -7 9015.1242 6452.5624 18.2 1.22572 0.12
    18 -8 5 3988.2568 2883.8901 -83.5 1.22443 0.05
    10 8 5 1280.5901 925.9888 74.6 1.22443 0.02
    6 1 11 5791.1375 4303.4757 154.0 1.22340 0.08
    7 -1 11 2592.3097 1926.3817 -93.8 1.22340 0.04
    11 3 8 3129.9989 2360.8312 -17.1 1.22266 0.04
    14 -3 8 947.4923 714.6550 -110.2 1.22266 0.01
    17 0 2 7030.6757 5224.8769 -73.1 1.22253 0.09
    18 -3 -3 5159.3229 4170.8852 71.9 1.22152 0.06
    18 -3 3 728.3820 588.8366 -157.1 1.22152 0.01
    15 3 -3 762.8369 616.6904 53.8 1.22152 0.01
    15 3 3 122.9765 99.4163 -147.9 1.22152 0.00
    16 -6 7 1669.2997 1589.5379 63.7 1.21956 0.02
    14 0 -7 151.4854 144.2472 168.2 1.21956 0.00
    10 6 7 970.3177 923.9544 116.3 1.21956 0.01
    8 5 -9 82.6015 79.0562 -15.3 1.21922 0.00
    13 -5 -9 7203.5614 6894.3799 135.8 1.21922 0.09
    8 5 9 2846.4255 2724.2550 -108.8 1.21922 0.04
    13 -5 9 873.4303 835.9421 -9.6 1.21922 0.01
    17 -3 5 6814.5586 6109.8412 -156.7 1.21828 0.08
    18 -7 -5 3.7430 3.3559 -24.8 1.21828 0.00
    14 3 5 899.9165 806.8530 -6.7 1.21828 0.01
    11 7 -5 927.6943 831.7582 164.2 1.21828 0.01
    10 10 0 102.4407 93.4740 -57.1 1.21721 0.00
    16 2 2 103.6897 102.9732 -148.9 1.21641 0.00
    18 -2 2 7381.5499 7330.5459 44.8 1.21641 0.09
    15 0 -6 1799.3738 1811.7547 -47.4 1.21608 0.02
    15 0 6 2989.5877 3010.1582 62.3 1.21608 0.04
    11 -5 10 294.7383 298.8546 40.3 1.21540 0.00
    9 1 -10 1376.3632 1395.5853 169.2 1.21540 0.02
    10 -1 -10 2237.3962 2268.6433 -36.4 1.21540 0.03
    6 5 10 102.8674 104.3040 52.4 1.21540 0.00
    18 -4 4 1655.9135 1772.7607 117.8 1.21402 0.02
    14 4 4 611.5486 654.7017 -48.3 1.21402 0.01
    13 2 -7 3859.9944 4350.8708 62.1 1.21348 0.05
    15 -2 -7 7145.6789 8054.3968 152.7 1.21348 0.09
    0 0 12 1573.2731 1826.6807 106.3 1.21268 0.01
    7 0 -11 1884.9753 2061.2946 95.3 1.21123 0.02
    5 3 11 174.2371 190.5351 -22.4 1.21123 0.00
    8 -3 11 2548.8143 2787.2286 52.6 1.21123 0.03
    11 9 -1 1214.6500 1368.0967 -34.5 1.21098 0.01
    15 4 -1 106.3411 119.7752 -175.7 1.21098 0.00
    19 -4 -1 2050.9467 2310.0427 176.4 1.21098 0.02
    20 -9 -1 351.5031 395.9084 -47.1 1.21098 0.00
    8 7 -8 1186.4154 1237.3578 -160.6 1.21051 0.02
    13 0 -8 213.2117 222.3666 -5.6 1.21051 0.00
    15 -7 -8 6274.7949 6544.2228 -77.4 1.21051 0.08
    14 2 6 1046.0050 1028.7993 -93.4 1.21005 0.01
    16 -2 6 2866.2524 2819.1056 -44.1 1.21005 0.04
    14 2 -6 211.8470 208.3623 -34.9 1.21005 0.00
    16 -2 -6 568.4145 559.0646 173.6 1.21005 0.01
    10 9 4 472.2335 420.8962 -118.7 1.20802 0.01
    19 -9 4 14135.9595 12599.2146 60.4 1.20802 0.17
    1 1 -12 2191.5529 2250.7938 32.2 1.20670 0.03
    1 1 12 1029.9943 1057.8365 -165.2 1.20670 0.01
    6 2 -11 1070.0611 1070.5716 -159.5 1.20527 0.01
    8 -2 -11 5705.3285 5708.0504 -119.0 1.20527 0.07
    12 8 1 61.5987 61.4654 157.7 1.20503 0.00
    20 -8 1 155.3315 154.9952 -38.8 1.20503 0.00
    12 2 -8 321.8218 300.5413 173.8 1.20457 0.00
    14 -2 -8 1843.0984 1721.2233 60.8 1.20457 0.02
    8 3 -10 1428.8806 1199.6225 -121.0 1.20346 0.02
    11 -3 -10 8202.9512 6886.8204 102.8 1.20346 0.11
    16 0 -5 764.5449 484.4337 75.0 1.20038 0.01
    13 7 0 241.6398 172.6428 150.4 1.19936 0.00
    20 -7 0 364.2492 260.2428 21.9 1.19936 0.00
    17 1 1 685.0459 512.9804 -46.0 1.19917 0.01
    18 -1 1 1231.5818 922.2408 170.6 1.19917 0.01
    15 -5 8 137.5241 109.8235 151.7 1.19871 0.00
    10 5 8 10258.5296 8192.2219 131.7 1.19871 0.13
    19 -4 2 11943.8933 9993.7725 -21.4 1.19859 0.14
    20 -9 2 1594.3291 1334.0175 30.6 1.19859 0.02
    11 9 2 1237.8830 1035.7696 -137.3 1.19859 0.01
    15 4 2 289.7631 242.4525 107.0 1.19859 0.00
    14 5 -3 1240.4879 1073.6185 109.1 1.19763 0.01
    19 -5 -3 1565.6641 1355.0523 -29.1 1.19763 0.02
    14 5 3 1330.0208 1151.1076 128.0 1.19763 0.02
    19 -5 3 23273.4969 20142.7659 53.8 1.19763 0.28
    10 0 10 17.7672 14.9323 -95.6 1.19762 0.00
    19 -7 -4 443.9837 341.9266 84.5 1.19630 0.01
    12 7 -4 111.9032 86.1804 28.0 1.19630 0.00
    12 4 -7 752.1718 610.0017 163.0 1.19579 0.01
    16 -4 -7 2154.7184 1747.4490 56.2 1.19579 0.03
    3 0 -12 18.6782 16.5391 -167.2 1.19502 0.00
    3 0 12 44.8422 39.7067 103.4 1.19502 0.00
    18 -5 5 63.0539 57.2994 -149.8 1.19458 0.00
    15 2 -5 4524.8309 4111.8858 49.8 1.19458 0.05
    17 -2 -5 3263.2831 2965.4695 -100.9 1.19458 0.04
    13 5 5 1819.7212 1653.6498 83.5 1.19458 0.02
    12 8 -2 16.2759 13.5741 143.3 1.19282 0.00
    20 -8 -2 987.9425 823.9452 19.3 1.19282 0.01
    13 4 -6 20.4191 17.1686 44.2 1.19250 0.00
    17 -4 -6 3770.4128 3170.2072 99.7 1.19250 0.05
    13 4 6 2330.2901 1959.3353 -141.0 1.19250 0.03
    17 -4 6 441.3345 371.0792 -82.7 1.19250 0.01
    9 2 10 1305.4888 1088.2158 -37.3 1.19187 0.02
    11 -2 10 171.5010 142.9580 54.7 1.19187 0.00
    14 1 7 4914.3096 4133.9542 165.9 1.19006 0.06
    15 -1 7 129.9244 109.2934 35.0 1.19006 0.00
    12 0 9 934.6321 790.0664 24.6 1.18974 0.01
    12 0 -9 189.9447 160.5647 133.3 1.18974 0.00
    2 2 -12 1416.4100 1205.0678 -143.6 1.18930 0.02
    2 2 12 4476.7018 3808.7343 17.8 1.18930 0.06
    5 4 -11 324.8711 299.4504 170.6 1.18793 0.00
    9 -4 -11 7288.2540 6717.9588 -167.2 1.18793 0.09
    16 3 1 1361.4250 1322.9678 141.2 1.18769 0.02
    19 -3 1 5275.4050 5126.3866 -69.2 1.18769 0.06
    11 4 -8 3400.2459 3196.4558 -138.0 1.18725 0.04
    15 -4 -8 4775.8507 4489.6152 -19.6 1.18725 0.06
    17 1 -2 473.1912 462.1396 -164.2 1.18713 0.01
    18 -1 -2 1515.8209 1480.4183 -65.2 1.18713 0.02
    13 6 4 986.1189 970.2344 -60.2 1.18491 0.01
    19 -6 4 5653.8337 5562.7609 137.1 1.18491 0.07
    7 7 -9 2933.6304 2725.4563 126.7 1.18410 0.04
    13 -2 -9 7084.4714 6581.7482 -51.1 1.18410 0.09
    7 7 9 658.1044 611.4045 0.0 1.18410 0.01
    11 2 9 147.0790 136.6421 -23.0 1.18410 0.00
    13 -2 9 364.7499 338.8668 167.7 1.18410 0.00
    11 2 -9 1075.6635 999.3332 -99.5 1.18410 0.01
    8 0 11 415.6336 315.6449 -24.1 1.18231 0.01
    20 -6 -1 2686.1913 1933.8831 -41.5 1.18208 0.03
    14 6 -1 503.4397 362.4439 76.8 1.18208 0.01
    9 9 -6 2256.2626 1500.9841 -81.8 1.18122 0.03
    9 9 6 863.0952 574.1762 170.0 1.18122 0.01
    10 10 -3 278.8590 191.4321 -172.8 1.18061 0.00
    10 10 3 945.7159 649.2184 -3.4 1.18061 0.01
    7 5 -10 381.9354 279.8118 -59.9 1.18060 0.00
    12 -5 -10 922.1384 675.5729 -33.5 1.18060 0.01
    9 8 7 648.2558 715.7219 161.4 1.17884 0.01
    13 3 7 4131.2839 4561.2395 -154.8 1.17884 0.05
    16 -3 7 1166.2897 1287.6691 -33.2 1.17884 0.01
    17 -8 7 1791.4379 1977.8785 -102.2 1.17884 0.02
    14 4 -5 2267.7845 2594.0267 154.1 1.17769 0.03
    18 -4 -5 12.9803 14.8476 40.7 1.17769 0.00
    7 2 11 1559.3251 1642.2143 30.3 1.17677 0.02
    9 -2 11 357.5116 376.5159 -46.3 1.17677 0.00
    16 3 -2 267.1478 253.7579 -80.5 1.17600 0.00
    19 -3 -2 22.3964 21.2739 137.3 1.17600 0.00
    12 -4 10 1921.9005 1768.4530 86.4 1.17509 0.02
    8 4 10 522.6842 480.9523 140.8 1.17509 0.01
    17 0 -4 1113.1105 948.9973 -157.8 1.17383 0.01
    4 1 -12 324.9969 366.2584 113.8 1.17262 0.00
    5 -1 -12 1212.4478 1366.3800 -135.7 1.17262 0.02
    4 1 12 1038.6452 1170.5114 150.6 1.17262 0.01
    5 -1 12 925.3776 1042.8633 -153.8 1.17262 0.01
    10 9 -5 2611.9747 3057.5717 -120.2 1.17222 0.03
    19 -9 -5 863.5491 1010.8686 22.0 1.17222 0.01
    18 0 0 2763.5607 3294.3205 -11.5 1.17127 0.03
    14 6 2 2329.8322 2580.6683 13.2 1.17055 0.03
    20 -6 2 677.1225 750.0234 2.1 1.17055 0.01
    16 2 -4 43.4022 36.3740 -30.0 1.16841 0.00
    18 -2 -4 560.2767 469.5491 0.7 1.16841 0.01
    17 -6 -7 636.0648 572.3224 -18.0 1.16794 0.01
    11 6 -7 2231.4914 2007.8655 124.8 1.16794 0.03
    10 4 -9 439.4370 407.0718 -119.6 1.16764 0.01
    14 -4 -9 5636.8568 5221.6940 -111.7 1.16764 0.07
    10 4 9 1776.0392 1645.2313 37.8 1.16764 0.02
    14 -4 9 676.6279 626.7933 117.6 1.16764 0.01
    8 1 -11 372.2581 393.5073 -177.1 1.16593 0.00
    9 -1 -11 787.4999 832.4518 -69.9 1.16593 0.01
    17 2 0 2778.4641 3124.2599 169.9 1.16588 0.03
    19 -2 0 4656.5336 5236.0657 137.3 1.16588 0.05
    15 5 1 778.7107 882.6397 -105.3 1.16570 0.01
    20 -5 1 4902.8821 5557.2352 15.6 1.16570 0.05
    16 -7 8 55.9628 58.4130 97.4 1.16529 0.00
    9 7 8 1831.2916 1911.4711 -126.1 1.16529 0.02
    18 -6 6 2101.8283 2088.4248 -83.9 1.16488 0.02
    12 6 -6 1040.1904 1033.5570 48.1 1.16488 0.01
    18 -6 -6 213.5510 212.1892 -101.1 1.16488 0.00
    12 6 6 819.2502 814.0258 174.3 1.16488 0.01
    13 7 -3 1111.8348 1030.0546 155.6 1.16430 0.01
    20 -7 -3 1755.2334 1626.1284 -163.2 1.16430 0.02
    13 7 3 198.0093 183.4449 64.3 1.16430 0.00
    20 -7 3 1502.1265 1391.6387 -110.2 1.16430 0.02
    3 3 -12 127.6178 135.4839 -167.2 1.16189 0.00
    3 3 12 2098.3784 2227.7169 -33.7 1.16189 0.03
    19 -7 5 7773.2157 8858.5176 -105.5 1.16150 0.09
    12 7 5 755.2871 860.7409 28.4 1.16150 0.01
    10 -4 11 627.3958 764.0084 -118.3 1.16062 0.01
    6 4 11 1512.2157 1841.4937 -126.7 1.16062 0.02
    10 6 -8 451.6105 552.8155 -74.3 1.15998 0.01
    16 -6 -8 596.7323 730.4587 170.4 1.15998 0.01
    14 0 8 2260.3608 2766.9030 60.6 1.15998 0.03
    11 0 -10 781.3209 920.5591 37.2 1.15900 0.01
    12 5 7 4173.5043 4873.0711 -81.9 1.15733 0.05
    17 -5 7 45.0137 52.5590 -4.5 1.15733 0.00
    7 3 -11 75.4395 97.5406 -105.0 1.15537 0.00
    10 -3 -11 1571.8914 2032.3994 28.8 1.15537 0.02
    21 -9 0 1464.7790 1934.4130 -114.5 1.15533 0.02
    12 9 0 563.4110 744.0505 -20.8 1.15533 0.01
    21 -10 1 1495.3287 1981.4150 -55.1 1.15516 0.02
    11 10 1 1002.8239 1328.8117 99.1 1.15516 0.01
    13 2 8 5414.6961 7224.8436 -143.2 1.15475 0.06
    15 -2 8 1139.5095 1520.4505 -61.6 1.15475 0.01
    15 5 -2 457.8164 609.2124 -19.1 1.15464 0.01
    20 -5 -2 1033.7695 1375.6281 11.8 1.15464 0.01
    10 2 -10 23.2864 33.5473 -70.4 1.15378 0.00
    12 -2 -10 6419.1369 9247.6568 -78.0 1.15378 0.08
    11 9 -4 1198.1840 1735.8210 92.9 1.15259 0.01
    15 4 -4 226.8396 328.6248 -155.9 1.15259 0.00
    19 -4 -4 80.5471 116.6894 -164.2 1.15259 0.00
    20 -9 -4 18.5825 26.9206 -122.6 1.15259 0.00
    13 6 -5 1955.9823 2364.4141 -79.2 1.15106 0.02
    19 -6 -5 192.6139 232.8339 9.6 1.15106 0.00
    16 4 0 81.6845 131.2700 57.2 1.15016 0.00
    20 -4 0 5028.8592 8081.5540 -122.7 1.15016 0.05
    7 6 10 1951.0512 3193.2166 -12.0 1.14863 0.02
    13 -6 10 796.0899 1302.9322 -28.3 1.14863 0.01
    12 8 4 118.6598 153.5486 -0.1 1.14746 0.00
    20 -8 4 547.9374 709.0440 -103.2 1.14746 0.01
    6 0 -12 1173.1362 1785.0576 -38.5 1.14633 0.01
    6 0 12 1215.1094 1848.9246 152.9 1.14633 0.01
    21 -8 -1 282.6593 442.3650 70.9 1.14489 0.00
    13 8 -1 1985.8605 3107.8945 -175.3 1.14489 0.02
    21 -10 -2 148.7860 218.8648 -138.9 1.14439 0.00
    11 10 -2 86.9459 127.8978 58.1 1.14439 0.00
    17 1 4 1222.8428 1646.7696 43.4 1.14239 0.01
    18 -1 4 1566.4143 2109.4479 -162.2 1.14239 0.02
    9 6 -9 65.0066 86.0802 100.2 1.14167 0.00
    9 6 9 2151.9389 2849.5454 -174.0 1.14167 0.02
    15 -6 9 693.9903 918.9652 -12.8 1.14167 0.01
    15 -6 -9 865.3979 1145.9389 -111.8 1.14167 0.01
    7 -2 12 248.4330 332.6988 3.7 1.14128 0.00
    5 2 -12 311.1195 416.6480 65.7 1.14128 0.00
    5 2 12 30.0822 40.2858 5.1 1.14128 0.00
    7 -2 -12 2320.4512 3107.5236 -149.1 1.14128 0.03
    17 0 5 1958.7163 2706.4420 -163.8 1.14090 0.02
    12 4 8 762.1647 1074.0918 -52.5 1.13947 0.01
    16 -4 8 1493.0047 2104.0390 -78.0 1.13947 0.02
    18 0 -3 395.4306 557.2823 -113.4 1.13854 0.00
    18 0 3 1844.1582 2598.9811 -47.2 1.13854 0.02
    12 -1 10 790.1735 1107.5910 7.1 1.13854 0.01
    9 4 -10 380.1625 532.8761 69.9 1.13854 0.00
    13 -4 -10 5301.0983 7430.5813 151.2 1.13854 0.06
    11 1 10 104.9093 147.0521 71.6 1.13854 0.00
    15 1 -7 1572.0658 1975.2837 -143.2 1.13696 0.02
    16 -1 -7 790.2092 992.8894 -73.8 1.13696 0.01
    18 -2 5 1138.5535 1129.7676 157.7 1.13593 0.01
    16 2 5 2841.3818 2819.4555 144.7 1.13593 0.03
    6 5 -11 820.8619 870.0468 -89.4 1.13510 0.01
    11 -5 -11 2048.1613 2170.8842 -30.3 1.13510 0.02
    9 1 11 421.7627 447.0341 111.8 1.13510 0.00
    10 -1 11 755.7635 801.0478 156.1 1.13510 0.01
    21 -7 1 645.1293 696.5523 -147.3 1.13490 0.01
    18 1 -1 367.9209 397.2478 -156.7 1.13490 0.00
    19 -1 -1 2068.1996 2233.0550 26.9 1.13490 0.02
    14 7 1 78.3331 84.5770 -67.7 1.13490 0.00
    14 1 -8 491.2289 549.4308 -54.2 1.13451 0.01
    15 -1 -8 375.1483 419.5966 130.4 1.13451 0.00
    13 8 2 1404.7301 1607.4621 -45.8 1.13441 0.01
    21 -8 2 1622.1420 1856.2510 -101.4 1.13441 0.02
    17 2 -3 721.0128 831.7427 176.2 1.13360 0.01
    19 -2 -3 1466.0058 1691.1482 122.4 1.13360 0.02
    17 2 3 204.3575 235.7418 -169.6 1.13360 0.00
    19 -2 3 5192.1323 5989.5158 120.5 1.13360 0.06
    16 3 4 1220.1392 1438.9914 -122.7 1.13246 0.01
    19 -3 4 6.0565 7.1428 68.8 1.13246 0.00
    10 8 -7 2050.2453 2376.2956 168.9 1.13203 0.02
    18 -8 -7 327.0779 379.0931 110.9 1.13203 0.00
    19 -8 6 2078.4877 2320.5174 -20.7 1.12924 0.02
    11 8 -6 3570.4596 3986.2221 155.9 1.12924 0.04
    16 1 -6 200.8643 224.2540 -54.3 1.12924 0.00
    17 -1 -6 66.7280 74.4982 115.4 1.12924 0.00
    19 -8 -6 529.2922 590.9257 -14.5 1.12924 0.01
    11 8 6 561.5856 626.9795 -19.8 1.12924 0.01
    16 1 6 1779.4792 1986.6909 -43.3 1.12924 0.02
    17 -1 6 1110.4314 1239.7357 -164.4 1.12924 0.01
    13 -3 10 900.3662 1092.4447 -142.4 1.12870 0.01
    10 3 10 487.5072 591.5089 135.9 1.12870 0.01
    14 6 -4 1148.7040 1540.7921 -25.0 1.12759 0.01
    20 -6 -4 968.5622 1299.1625 -30.9 1.12759 0.01
    18 -7 7 2693.2256 3578.5122 -29.2 1.12717 0.03
    14 3 -7 1361.9991 1809.7000 -81.9 1.12717 0.01
    17 -3 -7 1919.2008 2550.0588 -71.0 1.12717 0.02
    11 7 7 1852.7353 2461.7454 -113.4 1.12717 0.02
    4 4 -12 1117.9235 1417.1109 -51.1 1.12652 0.01
    4 4 12 247.8269 314.1522 -127.0 1.12652 0.00
    8 3 11 136.4451 173.4497 -74.2 1.12536 0.00
    11 -3 11 173.2681 220.2594 140.5 1.12536 0.00
    15 6 0 823.4207 1062.5594 -172.7 1.12532 0.01
    21 -6 0 1004.0935 1295.7034 47.9 1.12532 0.01
    17 3 -1 1137.8226 1496.3847 97.4 1.12516 0.01
    20 -3 -1 1034.1391 1360.0274 -146.0 1.12516 0.01
    9 8 -8 819.3432 1077.6111 -8.2 1.12478 0.01
    13 3 -8 2228.5001 2930.9531 6.6 1.12478 0.02
    16 -3 -8 2895.5874 3808.3155 174.2 1.12478 0.03
    17 -8 -8 67.4941 88.7692 98.8 1.12478 0.00
    21 -7 -2 228.4065 307.4536 178.1 1.12468 0.00
    14 7 -2 719.7386 968.8261 -155.0 1.12468 0.01
    18 1 2 1228.9378 1654.2495 115.9 1.12468 0.01
    19 -1 2 1996.8841 2687.9670 46.0 1.12468 0.02
    12 9 -3 234.4008 316.8289 107.3 1.12389 0.00
    21 -9 -3 43.5736 58.8965 2.3 1.12389 0.00
    12 9 3 171.7922 232.2037 -31.1 1.12389 0.00
    21 -9 3 858.8023 1160.8040 1.5 1.12389 0.01
    13 1 -9 376.4272 411.4277 150.8 1.12210 0.00
    14 -1 -9 199.3604 217.8970 -1.5 1.12210 0.00
    13 1 9 999.9126 1092.8853 -165.8 1.12210 0.01
    14 -1 9 662.3351 723.9196 110.5 1.12210 0.01
    19 -4 5 5453.1943 5877.2861 10.1 1.12137 0.06
    20 -9 5 1535.4623 1654.8742 94.6 1.12137 0.02
    11 9 5 49.8515 53.7284 151.2 1.12137 0.00
    15 4 5 503.9091 543.0979 -49.7 1.12137 0.01
    10 0 -11 1723.7445 1745.6475 -73.3 1.12058 0.02
    15 3 6 362.5207 362.8394 70.6 1.11965 0.00
    18 -3 6 766.7888 767.4630 113.9 1.11965 0.01
    15 3 -6 1456.5582 1457.8390 22.9 1.11965 0.02
    18 -3 -6 384.5310 384.8691 -29.1 1.11965 0.00
    16 4 -3 1393.1975 1495.2630 -84.8 1.11913 0.01
    20 -4 -3 1936.6104 2078.4862 -72.6 1.11913 0.02
    16 4 3 22.2867 23.9194 2.8 1.11913 0.00
    20 -4 3 2015.1294 2162.7575 -59.4 1.11913 0.02
    1 0 13 118.7924 146.2723 -167.4 1.11782 0.00
    12 8 -5 834.2782 1088.7060 47.2 1.11664 0.01
    20 -8 -5 259.7177 338.9232 -10.7 1.11664 0.00
    9 2 -11 1084.9623 1515.6569 93.2 1.11586 0.01
    11 -2 -11 961.8681 1343.6982 167.9 1.11586 0.01
    11 6 8 1574.7778 2210.1665 23.7 1.11530 0.02
    17 -6 8 702.5455 986.0074 75.1 1.11530 0.01
    17 3 2 27.0841 39.1710 15.7 1.11520 0.00
    20 -3 2 1976.6941 2858.8367 173.4 1.11520 0.02
    8 6 -10 104.4853 137.4763 84.6 1.11442 0.00
    14 -6 -10 1276.1993 1679.1559 -67.1 1.11442 0.01
    15 5 4 85.3413 116.5577 -151.2 1.11335 0.00
    20 -5 4 3537.0656 4830.8678 -37.6 1.11335 0.04
    2 0 -13 945.4807 1309.1036 -4.1 1.11314 0.01
    16 0 7 762.7200 1071.6771 -95.9 1.11294 0.01
    12 3 9 1138.7733 1626.8101 0.1 1.11268 0.01
    15 -3 9 102.6106 146.5857 -21.6 1.11268 0.00
    12 3 -9 1004.4686 1434.9473 118.1 1.11268 0.01
    15 -3 -9 925.4217 1322.0237 108.6 1.11268 0.01
    7 1 12 376.5415 552.6739 16.1 1.11232 0.00
    8 -1 12 37.4457 54.9615 -127.4 1.11232 0.00
    7 1 -12 883.7835 1297.1851 -46.2 1.11232 0.01
    8 -1 -12 985.4930 1446.4705 99.8 1.11232 0.01
    17 1 -5 1013.1176 1545.4671 -155.3 1.11197 0.01
    18 -1 -5 61.3663 93.6117 133.6 1.11197 0.00
    9 5 10 29.9286 34.8036 100.0 1.10978 0.00
    14 -5 10 151.4591 176.1299 61.6 1.10978 0.00
    2 1 13 166.9475 219.1877 -173.4 1.10851 0.00
    3 -1 13 550.1101 722.2471 71.3 1.10851 0.01
    17 -2 7 88.2320 117.2351 36.4 1.10832 0.00
    13 5 -7 438.6308 582.8150 -35.2 1.10832 0.00
    18 -5 -7 2006.4935 2666.0565 -179.5 1.10832 0.02
    15 2 7 5933.8059 7884.3331 23.8 1.10832 0.06
    8 8 -9 1037.7093 1407.0358 -52.5 1.10806 0.01
    8 8 9 228.8564 310.3076 179.7 1.10806 0.00
    7 5 11 663.2573 886.5732 73.8 1.10660 0.01
    12 -5 11 1656.9473 2214.8345 115.9 1.10660 0.02
    11 11 0 758.2068 1061.9614 135.1 1.10656 0.01
    16 5 -1 1763.2767 2439.7592 -23.4 1.10641 0.02
    21 -5 -1 1018.0668 1408.6488 107.3 1.10641 0.01
    19 0 1 6807.5272 9419.2403 -4.8 1.10641 0.07
    12 5 -8 644.1104 805.1787 31.7 1.10605 0.01
    17 -5 -8 290.4376 363.0653 96.1 1.10605 0.00
    11 10 4 121.2840 149.4574 134.6 1.10415 0.00
    21 -10 4 730.0109 899.5868 63.0 1.10415 0.01
    9 -3 12 65.2665 87.7428 150.9 1.10315 0.00
    6 3 -12 1171.8610 1575.4220 92.3 1.10315 0.01
    9 -3 -12 351.1687 472.1028 -85.7 1.10315 0.00
    6 3 12 1152.2277 1549.0274 -94.2 1.10315 0.01
    16 3 -5 234.3040 320.8884 37.2 1.10281 0.00
    19 -3 -5 1183.4250 1620.7468 126.5 1.10281 0.01
    8 4 -11 182.7301 259.7974 20.0 1.10205 0.00
    12 -4 -11 154.9221 220.2613 99.2 1.10205 0.00
    22 -10 -1 416.4045 607.5914 81.1 1.10187 0.00
    12 10 -1 193.3539 282.1299 71.3 1.10187 0.00
    18 2 1 372.4649 543.4775 177.5 1.10187 0.00
    20 -2 1 2999.3245 4376.4265 135.5 1.10187 0.03
    14 5 -6 992.2291 1494.1577 -119.0 1.10117 0.01
    14 5 6 119.8985 180.5504 5.3 1.10117 0.00
    19 -5 6 391.8812 590.1181 41.5 1.10117 0.00
    19 -5 -6 1077.1418 1622.0242 -68.4 1.10117 0.01
    12 1 -10 343.1577 525.9716 104.6 1.10067 0.00
    13 -1 -10 932.4159 1429.1512 -152.5 1.10067 0.01
    3 1 -13 1580.5965 2404.1708 -173.4 1.09943 0.02
    4 -1 -13 80.9251 123.0914 -49.0 1.09943 0.00
    14 6 5 1123.1871 1520.4100 -139.1 1.09831 0.01
    20 -6 5 419.9996 568.5353 -25.1 1.09831 0.00
    22 -9 1 387.6482 461.5398 -146.6 1.09738 0.00
    13 9 1 299.7641 356.9037 35.7 1.09738 0.00
    19 0 -2 1403.0144 1365.9491 -15.2 1.09694 0.01
    16 5 2 111.0715 108.1372 55.4 1.09694 0.00
    21 -5 2 832.5353 810.5410 106.4 1.09694 0.01
    21 -6 -3 422.1222 438.8517 67.4 1.09620 0.00
    21 -6 3 1300.1799 1351.7084 -131.2 1.09620 0.01
    15 6 -3 769.7325 800.2384 3.0 1.09620 0.01
    15 6 3 200.0963 208.0265 97.6 1.09620 0.00
    13 8 -4 1178.9445 1534.1671 44.7 1.09518 0.01
    21 -8 -4 606.9503 789.8278 129.6 1.09518 0.01
    4 0 13 3775.1683 4885.1100 -99.8 1.09497 0.04
    14 4 7 1861.3760 2429.1966 18.5 1.09479 0.02
    18 -4 7 883.0489 1152.4268 89.3 1.09479 0.01
    11 5 -9 10.0454 12.9023 138.7 1.09454 0.00
    16 -5 -9 1808.2296 2322.4889 29.0 1.09454 0.02
    11 5 9 324.1458 416.3326 -28.4 1.09454 0.00
    16 -5 9 119.2978 153.2260 33.2 1.09454 0.00
    14 8 0 1020.7076 1333.3966 -35.1 1.09309 0.01
    22 -8 0 444.0906 580.1356 131.3 1.09309 0.00
    18 2 -2 62.1726 76.1276 -12.2 1.09251 0.00
    20 -2 -2 318.2110 389.6357 133.4 1.09251 0.00
    12 10 2 573.2393 701.9069 129.1 1.09251 0.01
    22 -10 2 275.7101 337.5951 5.4 1.09251 0.00
    11 3 -10 891.7182 948.1971 -148.9 1.09178 0.01
    14 -3 -10 1419.4126 1509.3140 30.2 1.09178 0.01
    3 2 13 2495.4036 3087.9346 63.5 1.09057 0.03
    5 -2 13 789.6901 977.2011 -10.0 1.09057 0.01
    10 9 7 234.6361 290.1164 -54.3 1.09038 0.00
    19 -9 7 1030.2799 1273.8921 81.8 1.09038 0.01
    11 0 11 571.4044 724.9216 -3.2 1.08875 0.01
    21 -4 1 1070.7836 1356.1977 -49.8 1.08857 0.01
    17 4 1 1416.6704 1794.2797 -11.7 1.08857 0.01
    15 1 8 1518.2772 1841.0090 37.6 1.08823 0.02
    16 -1 8 639.9598 775.9925 -124.5 1.08823 0.01
    13 9 -2 1702.1339 2090.8927 55.5 1.08814 0.02
    22 -9 -2 404.4268 496.7959 -47.1 1.08814 0.00
    10 10 -6 791.5039 920.1352 -44.4 1.08789 0.01
    10 10 6 399.4331 464.3471 42.1 1.08789 0.00
    18 1 -4 1324.3401 1495.4040 102.3 1.08642 0.01
    19 -1 -4 287.3055 324.4165 1.4 1.08642 0.00
    14 7 4 279.7890 315.9291 116.5 1.08642 0.00
    21 -7 4 294.2235 332.2282 13.0 1.08642 0.00
    5 5 -12 87.5505 103.6720 178.4 1.08546 0.00
    5 5 12 71.5517 84.7272 84.5 1.08546 0.00
    20 -5 -5 3510.4016 4246.0266 8.2 1.08514 0.03
    15 5 -5 281.8352 340.8954 -60.2 1.08514 0.00
    10 2 11 10.3792 11.7718 -141.1 1.08442 0.00
    12 -2 11 838.4416 950.9364 -56.4 1.08442 0.01
    10 8 8 1022.4529 1208.8539 -43.6 1.08390 0.01
    18 -8 8 1570.1025 1856.3441 69.8 1.08390 0.02
    8 7 10 796.5082 997.6467 -106.3 1.08310 0.01
    13 0 10 2058.0869 2577.8063 86.0 1.08310 0.02
    15 -7 10 689.6668 863.8253 133.5 1.08310 0.01
    5 0 -13 1999.1296 2244.0647 -156.3 1.08192 0.02
    12 7 -7 159.9218 176.2267 107.5 1.08174 0.00
    19 -7 -7 1434.0039 1580.2080 -94.7 1.08174 0.01
    7 6 -11 374.3906 397.2525 14.6 1.08014 0.00
    13 -6 -11 134.1533 142.3453 144.7 1.08014 0.00
    19 1 0 2430.5012 2608.4222 -113.6 1.08010 0.02
    20 -1 0 2049.4645 2199.4924 17.4 1.08010 0.02
    15 7 -1 2890.7715 3136.5912 -154.4 1.07996 0.03
    22 -7 -1 46.9938 50.9900 -98.4 1.07996 0.00
    11 7 -8 2343.2065 2489.9342 56.9 1.07963 0.02
    18 -7 -8 289.2770 307.3911 43.3 1.07963 0.00
    14 3 8 6055.2935 6434.4662 144.0 1.07963 0.06
    17 -3 8 2830.8825 3008.1479 85.5 1.07963 0.03
    21 -4 -2 521.5600 570.7032 -93.4 1.07954 0.01
    17 4 -2 1839.6863 2013.0280 36.5 1.07954 0.02
    11 11 -3 2.2067 2.1216 -163.2 1.07884 0.00
    11 11 3 516.1680 496.2511 -143.4 1.07884 0.00
    12 2 10 582.7626 583.3352 -149.2 1.07884 0.01
    14 -2 10 237.4144 237.6477 -127.6 1.07884 0.00
    17 3 -4 36.4463 43.2676 80.5 1.07787 0.00
    20 -3 -4 101.8664 120.9317 154.9 1.07787 0.00
    4 2 -13 1498.7393 1796.3107 28.4 1.07767 0.02
    6 -2 -13 2086.2959 2500.5251 119.6 1.07767 0.02
    9 0 12 3956.7801 4498.3143 32.0 1.07693 0.04
    9 0 -12 3844.2731 4370.4094 -132.9 1.07693 0.04
    11 10 -5 33.4042 35.7350 -151.7 1.07661 0.00
    21 -10 -5 539.0127 576.6225 123.8 1.07661 0.01
    13 7 -6 888.8881 639.6270 -5.1 1.07509 0.01
    13 7 6 37.4973 26.9823 -90.0 1.07509 0.00
    20 -7 6 749.9754 539.6680 54.0 1.07509 0.01
    20 -7 -6 200.6376 144.3750 -167.2 1.07509 0.00
    10 5 -10 581.3630 426.5957 10.7 1.07462 0.01
    15 -5 -10 812.1558 595.9481 176.9 1.07462 0.01
    5 1 13 660.0097 517.7026 132.7 1.07347 0.01
    6 -1 13 1842.9570 1445.5903 -120.6 1.07347 0.02
    13 6 7 143.6552 113.4352 90.7 1.07330 0.00
    19 -6 7 445.5629 351.8323 -166.1 1.07330 0.00
    8 2 12 558.6150 447.0919 -170.0 1.07274 0.01
    10 -2 12 1329.6875 1064.2259 -130.8 1.07274 0.01
    8 2 -12 4.6063 3.6867 -105.5 1.07274 0.00
    10 -2 -12 3225.0470 2581.1918 80.4 1.07274 0.03
    9 4 11 717.2652 542.0386 81.9 1.07173 0.01
    13 -4 11 866.3838 654.7278 12.7 1.07173 0.01
    12 -1 -11 3085.4604 2331.6877 -132.6 1.07173 0.03
    11 1 -11 731.9322 553.1225 37.6 1.07173 0.01
    21 -3 0 1839.5753 1411.7395 -35.1 1.07170 0.02
    18 3 0 984.4169 755.4680 65.3 1.07170 0.01
    15 7 2 452.8239 321.3506 -44.6 1.07115 0.00
    22 -7 2 1765.3603 1252.8041 138.4 1.07115 0.02
    17 -7 -9 1781.3945 1212.7706 33.4 1.06892 0.02
    10 7 9 3512.0294 2390.9842 115.4 1.06892 0.03
    17 -7 9 2020.8407 1375.7853 149.1 1.06892 0.02
    10 7 -9 4772.4634 3249.0859 -56.1 1.06892 0.05
    13 8 5 784.3899 537.3582 165.5 1.06829 0.01
    21 -8 5 296.1518 202.8833 161.4 1.06829 0.00
    22 -6 1 2929.4080 1810.8365 124.0 1.06743 0.03
    16 6 1 99.6673 61.6101 -6.5 1.06743 0.00
    16 0 -8 1012.0082 602.0312 -175.8 1.06711 0.01
    14 8 -3 336.1498 198.8293 -148.8 1.06635 0.00
    22 -8 -3 296.8408 175.5785 101.6 1.06635 0.00
    14 8 3 989.5299 585.2973 -31.1 1.06635 0.01
    22 -8 3 979.7959 579.5397 -163.3 1.06635 0.01
    11 4 10 3843.9369 2264.0727 60.4 1.06634 0.04
    15 -4 10 1759.8820 1036.5677 160.4 1.06634 0.02
    4 3 13 1891.8749 1067.9559 12.2 1.06522 0.02
    7 -3 13 5292.4554 2987.5700 68.7 1.06522 0.05
    17 0 -7 1367.0396 756.9178 25.1 1.06505 0.01
    10 3 -11 567.3241 282.1197 -95.9 1.06352 0.01
    13 -3 -11 1145.0353 569.4046 -5.4 1.06352 0.01
    13 5 8 8049.9076 3984.4102 2.3 1.06304 0.08
    18 -5 8 943.4242 466.9605 161.1 1.06304 0.01
    15 2 -8 1394.6584 690.3050 129.5 1.06304 0.01
    17 -2 -8 4055.4632 2007.3061 -34.5 1.06304 0.04
    16 5 -4 268.7683 129.7420 67.0 1.06135 0.00
    21 -5 -4 1298.8425 626.9877 156.1 1.06135 0.01
    19 0 4 1192.6913 575.7455 -41.3 1.06135 0.01
    16 2 -7 770.9723 395.0205 41.0 1.06099 0.01
    18 -2 -7 854.8757 438.0098 79.6 1.06099 0.01
    15 0 9 4787.7115 2484.0368 106.4 1.06077 0.05
    15 0 -9 347.3805 180.2335 -134.2 1.06077 0.00
    7 4 -12 153.6238 79.5480 -28.6 1.06045 0.00
    11 -4 -12 4635.6831 2400.4055 -57.9 1.06045 0.05
    7 4 12 1399.2590 724.5510 36.5 1.06045 0.01
    11 -4 12 82.3974 42.6663 -126.6 1.06045 0.00
    14 7 -5 3601.7760 1879.0238 -110.6 1.06015 0.03
    21 -7 -5 8373.5157 4368.4100 -143.0 1.06015 0.08
    18 1 5 43.8110 22.8559 62.2 1.06015 0.00
    19 -1 5 113.2961 59.1059 -83.4 1.06015 0.00
    16 6 -2 1171.4671 343.6921 152.2 1.05892 0.01
    22 -6 -2 2905.7444 852.5049 74.7 1.05892 0.03
_pd_meas_2theta_range_min     0.50000
_pd_meas_2theta_range_max     49.99654
_pd_meas_2theta_range_inc     0.00100
_pd_meas_number_of_points     49575
_pd_meas_scan_method     step
_pd_meas_special_details     ?
_refine_special_details     ?
_reflns_number_total     1462
_refine_ls_matrix_type     full
_refine_ls_wR_factor_obs     0.06233
_refine_ls_goodness_of_fit_all     1.470
_refine_ls_restrained_S_all     ?
_refine_ls_restrained_S_obs     ?
_refine_ls_number_parameters     148
_refine_ls_number_restraints     112
_refine_ls_number_constraints     7
_refine_ls_hydrogen_treatment     refU
_refine_ls_weighting_scheme     sigma
_refine_ls_weighting_details     ?
_refine_ls_shift/su_max     4.7227
_refine_diff_density_max     0.276
_refine_diff_density_min     -0.361
_refine_ls_extinction_method     ?
_refine_ls_extinction_coef     ?
loop_
    _atom_type_symbol
    _atom_type_number_in_cell
    _atom_type_scat_Cromer_Mann_a1
    _atom_type_scat_Cromer_Mann_a2
    _atom_type_scat_Cromer_Mann_a3
    _atom_type_scat_Cromer_Mann_a4
    _atom_type_scat_Cromer_Mann_b1
    _atom_type_scat_Cromer_Mann_b2
    _atom_type_scat_Cromer_Mann_b3
    _atom_type_scat_Cromer_Mann_b4
    _atom_type_scat_Cromer_Mann_c
    _atom_type_scat_dispersion_source
    _atom_type_scat_length_neutron
    _atom_type_scat_dispersion_real
    _atom_type_scat_dispersion_imag
    _atom_type_scat_source
    C 261 2.31 1.02 1.5886 0.865 20.8439 10.2075 0.5687 51.6512 0.2156
                     https://subversion.xray.aps.anl.gov/pyGSAS/trunk/atmdata.py
                                                   0.6648 0.001 0.001
                     https://subversion.xray.aps.anl.gov/pyGSAS/trunk/atmdata.py
    H 360 0.493 0.3229 0.1402 0.0408 10.5109 26.1257 3.1424 57.7997 0.003
                     https://subversion.xray.aps.anl.gov/pyGSAS/trunk/atmdata.py
                                                      -0.3741 0.000 0.000
                     https://subversion.xray.aps.anl.gov/pyGSAS/trunk/atmdata.py
    N 36 12.2126 3.1322 2.0125 1.1663 0.0057 9.8933 28.9975 0.5826 -11.529
                     https://subversion.xray.aps.anl.gov/pyGSAS/trunk/atmdata.py
                                                       0.936 0.001 0.001
                     https://subversion.xray.aps.anl.gov/pyGSAS/trunk/atmdata.py
    O 80.646 3.0485 2.2868 1.5463 0.867 13.2771 5.7011 0.3239 32.9089 0.2508
                     https://subversion.xray.aps.anl.gov/pyGSAS/trunk/atmdata.py
                                                         0.5805 0.003 0.002
                     https://subversion.xray.aps.anl.gov/pyGSAS/trunk/atmdata.py
_computing_data_collection     ?
_computing_data_reduction     ?
_computing_structure_solution     ?
_computing_structure_refinement
;
<i>GSAS-II</i> (Toby & Von Dreele, 2013)
;
_computing_molecular_graphics
;
Mercury (Macrae <i>et al.</i>, 2020)
;
_computing_publication_material
;
publCIF (Westrip, 2010)
;
_pd_calibration_special_details
;
A mixture of NIST SRM Si and Al2O3 was used to calibrate the instrument.
;
_pd_phase_name     "omadacycline (H2O)2"
_pd_prep_cool_rate     ?
_pd_prep_pressure     ?
_pd_prep_temperature     ?
loop_
    _pd_meas_intensity_total
    _pd_proc_ls_weight
    _pd_proc_intensity_bkg_calc
    _pd_calc_intensity_total
    1378.79379 0 0 0
    1344.84224 0 0 0
    1379.63973 0 0 0
    1361.30068 0 0 0
    1340.83913 0 0 0
    1341.32334 0 0 0
    1417.72727 0 0 0
    1408.46621 0 0 0
    1448.90055 0 0 0
    1395.5672 0 0 0
    1350.34317 0 0 0
    1337.22917 0 0 0
    1409.28747 0 0 0
    1363.01881 0 0 0
    1333.67267 0 0 0
    1340.92061 0 0 0
    1282.26957 0 0 0
    1286.37515 0 0 0
    1349.69489 0 0 0
    1402.35686 0 0 0
    1397.95123 0 0 0
    1332.82164 0 0 0
    1294.59103 0 0 0
    1268.77293 0 0 0
    1355.06246 0 0 0
    1340.42168 0 0 0
    1351.2757 0 0 0
    1303.61327 0 0 0
    1255.6333 0 0 0
    1298.67835 0 0 0
    1245.65051 0 0 0
    1271.07336 0 0 0
    1274.36552 0 0 0
    1281.15758 0 0 0
    1268.44835 0 0 0
    1280.98787 0 0 0
    1238.93974 0 0 0
    1260.16999 0 0 0
    1241.08062 0 0 0
    1278.2566 0 0 0
    1225.82853 0 0 0
    1227.88018 0 0 0
    1189.8234 0 0 0
    1264.79059 0 0 0
    1266.90036 0 0 0
    1208.11623 0 0 0
    1288.21323 0 0 0
    1263.73572 0 0 0
    1266.92427 0 0 0
    1269.50068 0 0 0
    1237.37736 0 0 0
    1204.5922 0 0 0
    1239.1556 0 0 0
    1194.05558 0 0 0
    1129.00358 0 0 0
    1089.94354 0 0 0
    1214.37663 0 0 0
    1188.78283 0 0 0
    1187.77859 0 0 0
    1254.62762 0 0 0
    1212.47476 0 0 0
    1184.93671 0 0 0
    1238.98208 0 0 0
    1142.30165 0 0 0
    1131.43733 0 0 0
    1159.6871 0 0 0
    1151.78347 0 0 0
    1134.38076 0 0 0
    1163.12467 0 0 0
    1184.89419 0 0 0
    1186.76879 0 0 0
    1164.76313 0 0 0
    1097.43169 0 0 0
    1180.07003 0 0 0
    1169.53017 0 0 0
    1214.86685 0 0 0
    1199.5886 0 0 0
    1138.55529 0 0 0
    1096.78485 0 0 0
    1063.50713 0 0 0
    1173.07095 0 0 0
    1173.73647 0 0 0
    1132.93743 0 0 0
    1074.372 0 0 0
    1116.06502 0 0 0
    1118.16216 0 0 0
    1141.42815 0 0 0
    1111.4781 0 0 0
    1122.02467 0 0 0
    1091.88042 0 0 0
    1026.56264 0 0 0
    1050.11248 0 0 0
    1090.9377 0 0 0
    1137.24075 0 0 0
    1143.45713 0 0 0
    1108.87176 0 0 0
    1136.63407 0 0 0
    1043.34693 0 0 0
    988.65236 0 0 0
    1034.07172 0 0 0
    1056.47364 0 0 0
    1102.61334 0 0 0
    1072.50243 0 0 0
    1083.07468 0 0 0
    1154.39658 0 0 0
    1137.2051 0 0 0
    1078.30364 0 0 0
    1070.81787 0 0 0
    1101.09608 0 0 0
    1056.15325 0 0 0
    1037.56303 0 0 0
    1035.14397 0 0 0
    1065.78335 0 0 0
    1054.35514 0 0 0
    1078.82737 0 0 0
    1047.1819 0 0 0
    1099.1144 0 0 0
    1089.80789 0 0 0
    1073.66995 0 0 0
    1056.18108 0 0 0
    1045.5698 0 0 0
    1070.79502 0 0 0
    1053.86633 0 0 0
    991.74156 0 0 0
    957.61747 0 0 0
    993.64414 0 0 0
    1083.5706 0 0 0
    1136.92512 0 0 0
    1026.62418 0 0 0
    1001.3166 0 0 0
    999.35914 0 0 0
    951.64473 0 0 0
    1014.16801 0 0 0
    990.91985 0 0 0
    987.23786 0 0 0
    1028.15062 0 0 0
    1069.70549 0 0 0
    1039.61207 0 0 0
    1016.45556 0 0 0
    1004.16616 0 0 0
    1021.23301 0 0 0
    981.05444 0 0 0
    1065.9919 0 0 0
    1008.45481 0 0 0
    1014.61801 0 0 0
    999.84433 0 0 0
    1009.0805 0 0 0
    1005.97117 0 0 0
    971.38902 0 0 0
    865.83226 0 0 0
    904.05871 0 0 0
    970.26108 0 0 0
    1001.58481 0 0 0
    1037.83489 0 0 0
    1034.13796 0 0 0
    1032.10663 0 0 0
    1019.76287 0 0 0
    974.68665 0 0 0
    931.22388 0 0 0
    1026.0112 0 0 0
    1026.04729 0 0 0
    966.33975 0 0 0
    973.22493 0 0 0
    939.8887 0 0 0
    995.47839 0 0 0
    982.33017 0 0 0
    967.11248 0 0 0
    984.52562 0 0 0
    982.29538 0 0 0
    1002.13188 0 0 0
    943.64391 0 0 0
    933.41776 0 0 0
    947.03811 0 0 0
    944.91955 0 0 0
    943.20897 0 0 0
    896.62319 0 0 0
    909.19551 0 0 0
    882.34553 0 0 0
    947.72139 0 0 0
    950.05623 0 0 0
    959.88185 0 0 0
    945.05859 0 0 0
    897.08666 0 0 0
    904.08426 0 0 0
    925.51993 0 0 0
    944.03038 0 0 0
    940.3406 0 0 0
    916.77727 0 0 0
    921.38178 0 0 0
    914.99216 0 0 0
    849.48245 0 0 0
    847.82399 0 0 0
    928.49498 0 0 0
    938.46312 0 0 0
    897.07439 0 0 0
    891.29268 0 0 0
    864.05109 0 0 0
    899.73331 0 0 0
    908.45845 0 0 0
    910.23741 0 0 0
    903.25426 0 0 0
    893.11132 0 0 0
    955.20251 0 0 0
    901.07681 0 0 0
    850.99384 0 0 0
    901.70328 0 0 0
    922.97077 0 0 0
    974.42048 0 0 0
    926.95237 0 0 0
    972.93431 0 0 0
    914.95348 0 0 0
    879.34324 0 0 0
    827.7663 0 0 0
    856.65934 0 0 0
    939.76069 0 0 0
    900.27331 0 0 0
    951.5168 0 0 0
    859.04992 0 0 0
    830.20924 0 0 0
    871.98946 0 0 0
    876.20774 0 0 0
    872.49031 0 0 0
    878.47377 0 0 0
    869.15657 0 0 0
    839.55022 0 0 0
    880.10363 0 0 0
    864.30099 0 0 0
    880.27949 0 0 0
    875.50533 0 0 0
    811.46556 0 0 0
    832.46472 0 0 0
    861.72828 0 0 0
    884.99817 0 0 0
    810.90429 0 0 0
    853.93091 0 0 0
    933.13152 0 0 0
    904.6653 0 0 0
    837.6001 0 0 0
    858.23823 0 0 0
    854.11439 0 0 0
    850.84133 0 0 0
    860.72769 0 0 0
    845.23253 0 0 0
    850.63012 0 0 0
    883.06267 0 0 0
    868.56598 0 0 0
    838.18276 0 0 0
    822.1732 0 0 0
    909.08907 0 0 0
    854.09129 0 0 0
    845.53818 0 0 0
    853.50974 0 0 0
    886.42375 0 0 0
    857.30267 0 0 0
    856.40868 0 0 0
    801.71715 0 0 0
    755.19378 0 0 0
    860.82268 0 0 0
    878.45369 0 0 0
    833.16846 0 0 0
    816.82654 0 0 0
    872.84489 0 0 0
    875.61712 0 0 0
    829.12935 0 0 0
    842.51024 0 0 0
    853.30191 0 0 0
    805.78604 0 0 0
    831.20571 0 0 0
    846.93129 0 0 0
    825.0612 0 0 0
    799.71656 0 0 0
    821.07175 0 0 0
    802.23648 0 0 0
    837.81694 0 0 0
    843.84599 0 0 0
    843.51485 0 0 0
    810.14007 0 0 0
    759.56552 0 0 0
    844.33551 0 0 0
    781.4583 0 0 0
    830.13995 0 0 0
    820.89541 0 0 0
    824.40387 0 0 0
    822.60357 0 0 0
    864.09225 0 0 0
    796.17672 0 0 0
    786.86936 0 0 0
    781.09348 0 0 0
    751.76048 0 0 0
    832.80326 0 0 0
    826.83725 0 0 0
    824.41904 0 0 0
    845.61799 0 0 0
    825.92417 0 0 0
    811.06627 0 0 0
    739.11362 0 0 0
    812.73897 0 0 0
    808.33806 0 0 0
    775.1338 0 0 0
    800.66816 0 0 0
    823.44906 0 0 0
    844.6831 0 0 0
    809.98441 0 0 0
    785.63989 0 0 0
    768.36578 0 0 0
    820.41432 0 0 0
    764.65513 0 0 0
    751.46772 0 0 0
    730.94601 0 0 0
    749.00949 0 0 0
    794.27829 0 0 0
    797.89655 0 0 0
    874.97082 0 0 0
    788.99018 0 0 0
    747.00421 0 0 0
    748.35294 0 0 0
    757.83198 0 0 0
    756.30199 0 0 0
    764.60258 0 0 0
    747.74607 0 0 0
    762.92865 0 0 0
    715.89381 0 0 0
    725.43021 0 0 0
    753.2084 0 0 0
    769.67539 0 0 0
    705.45658 0 0 0
    767.43255 0 0 0
    771.59507 0 0 0
    793.67323 0 0 0
    789.57947 0 0 0
    788.33255 0 0 0
    786.06333 0 0 0
    726.06818 0 0 0
    726.58743 0 0 0
    697.41729 0 0 0
    708.77459 0 0 0
    785.44997 0 0 0
    761.09181 0 0 0
    718.05698 0 0 0
    713.02259 0 0 0
    756.01731 0 0 0
    741.09455 0 0 0
    742.06462 0 0 0
    746.36073 0 0 0
    732.75252 0 0 0
    715.93417 0 0 0
    728.17142 0 0 0
    721.3314 0 0 0
    703.24514 0 0 0
    724.61695 0 0 0
    756.75009 0 0 0
    731.23117 0 0 0
    683.88775 0 0 0
    729.30152 0 0 0
    727.6355 0 0 0
    766.25512 0 0 0
    781.47116 0 0 0
    771.79196 0 0 0
    727.24683 0 0 0
    737.66933 0 0 0
    766.97777 0 0 0
    744.69146 0 0 0
    674.97288 0 0 0
    717.70845 0 0 0
    737.4833 0 0 0
    699.04429 0 0 0
    674.20401 0 0 0
    711.70844 0 0 0
    661.50538 0 0 0
    681.5956 0 0 0
    747.49442 0 0 0
    688.70151 0 0 0
    647.53181 0 0 0
    677.28357 0 0 0
    692.39354 0 0 0
    714.70285 0 0 0
    709.53059 0 0 0
    710.88476 0 0 0
    686.94846 0 0 0
    688.87792 0 0 0
    660.48055 0 0 0
    696.67477 0 0 0
    718.45105 0 0 0
    664.71253 0 0 0
    695.27934 0 0 0
    663.91226 0 0 0
    695.79234 0 0 0
    718.07196 0 0 0
    643.90292 0 0 0
    659.87009 0 0 0
    642.98155 0 0 0
    684.66334 0 0 0
    681.84811 0 0 0
    649.57832 0 0 0
    638.49289 0 0 0
    662.68734 0 0 0
    597.95298 0 0 0
    599.3324 0 0 0
    647.95973 0 0 0
    629.88466 0 0 0
    684.0838 0 0 0
    649.32622 0 0 0
    688.10103 0 0 0
    711.18382 0 0 0
    677.4305 0 0 0
    670.18915 0 0 0
    616.75069 0 0 0
    688.69513 0 0 0
    707.77146 0 0 0
    630.0363 0 0 0
    647.68941 0 0 0
    666.09574 0 0 0
    685.28593 0 0 0
    710.8198 0 0 0
    698.64693 0 0 0
    655.39287 0 0 0
    666.55314 0 0 0
    651.6846 0 0 0
    649.31773 0 0 0
    627.15529 0 0 0
    586.51404 0 0 0
    623.9779 0 0 0
    677.09471 0 0 0
    719.24749 0 0 0
    678.78579 0 0 0
    634.77311 0 0 0
    640.67256 0 0 0
    651.83081 0 0 0
    687.42211 0 0 0
    693.68334 0 0 0
    621.00308 0 0 0
    637.19637 0 0 0
    612.8001 0 0 0
    609.93474 0 0 0
    619.20683 0 0 0
    625.77495 0 0 0
    664.78682 0 0 0
    595.52928 0 0 0
    588.39295 0 0 0
    625.92031 0 0 0
    620.4306 0 0 0
    589.72102 0 0 0
    578.33351 0 0 0
    597.24888 0 0 0
    648.48472 0 0 0
    632.1439 0 0 0
    620.29325 0 0 0
    604.94021 0 0 0
    599.31728 0 0 0
    637.47267 0 0 0
    619.32942 0 0 0
    609.54012 0 0 0
    590.39193 0 0 0
    647.64101 0 0 0
    640.2545 0 0 0
    584.50623 0 0 0
    650.92469 0 0 0
    649.8572 0 0 0
    562.36979 0 0 0
    582.20403 0 0 0
    602.73904 0 0 0
    606.65823 0 0 0
    608.97105 0 0 0
    638.43899 0 0 0
    598.1632 0 0 0
    606.21454 0 0 0
    606.63171 0 0 0
    561.24215 0 0 0
    556.11385 0 0 0
    599.85237 0 0 0
    614.65587 0 0 0
    569.37349 0 0 0
    563.03626 0 0 0
    601.74813 0 0 0
    605.92508 0 0 0
    616.3545 0 0 0
    635.96094 0 0 0
    646.13187 0 0 0
    595.5756 0 0 0
    583.06243 0 0 0
    601.08428 0 0 0
    562.27213 0 0 0
    593.47047 0 0 0
    620.83317 0 0 0
    611.4029 0 0 0
    636.70047 0 0 0
    619.42975 0 0 0
    599.79505 0 0 0
    585.14466 0 0 0
    578.08202 0 0 0
    594.46661 0 0 0
    622.06593 0 0 0
    528.6342 0 0 0
    593.5612 0 0 0
    597.49795 0 0 0
    592.53041 0 0 0
    597.24957 0 0 0
    556.48713 0 0 0
    594.86173 0 0 0
    579.81746 0 0 0
    549.16615 0 0 0
    585.83739 0 0 0
    599.13905 0 0 0
    541.99048 0 0 0
    590.39449 0 0 0
    531.49522 0 0 0
    560.4546 0 0 0
    569.51306 0 0 0
    589.13567 0 0 0
    641.68368 0 0 0
    536.98428 0 0 0
    490.17377 0 0 0
    485.60919 0 0 0
    579.29577 0 0 0
    591.49384 0 0 0
    579.07996 0 0 0
    530.37222 0 0 0
    581.73297 0 0 0
    592.87098 0 0 0
    601.33309 0 0 0
    622.53054 0 0 0
    606.37901 0 0 0
    574.63862 0 0 0
    582.87168 0 0 0
    565.52184 0 0 0
    567.00306 0 0 0
    598.99304 0 0 0
    574.07891 0 0 0
    567.1082 0 0 0
    558.52123 0 0 0
    578.57301 0 0 0
    615.07426 0 0 0
    570.58098 0 0 0
    552.6819 0 0 0
    591.93581 0 0 0
    582.07761 0 0 0
    556.49723 0 0 0
    604.83529 0 0 0
    606.22194 0 0 0
    570.38836 0 0 0
    525.22171 0 0 0
    524.0961 0 0 0
    566.98256 0 0 0
    510.20098 0 0 0
    627.3048 0 0 0
    557.32953 0 0 0
    492.41835 0 0 0
    485.84175 0 0 0
    504.93673 0 0 0
    538.40881 0 0 0
    538.51252 0 0 0
    586.92079 0 0 0
    589.92905 0 0 0
    584.99345 0 0 0
    536.64865 0 0 0
    526.21884 0 0 0
    529.21378 0 0 0
    547.04135 0 0 0
    551.82362 0 0 0
    540.75473 0 0 0
    555.82897 0 0 0
    558.54829 0 0 0
    560.84831 0 0 0
    546.4569 0 0 0
    575.60973 0 0 0
    518.3698 0 0 0
    530.29232 0 0 0
    568.50119 0 0 0
    567.17468 0 0 0
    514.05485 0 0 0
    569.07366 0 0 0
    560.16274 0 0 0
    522.78779 0 0 0
    493.86891 0 0 0
    501.64749 0 0 0
    563.51908 0 0 0
    556.15005 0 0 0
    548.11444 0 0 0
    532.47255 0 0 0
    541.73257 0 0 0
    536.21237 0 0 0
    547.58563 0 0 0
    526.06 0 0 0
    508.00598 0 0 0
    583.85742 0 0 0
    581.25491 0 0 0
    532.91488 0 0 0
    537.29601 0 0 0
    544.5859 0 0 0
    540.86944 0 0 0
    509.94137 0 0 0
    531.0878 0 0 0
    540.65292 0 0 0
    509.8053 0 0 0
    499.29464 0 0 0
    519.0525 0 0 0
    541.85105 0 0 0
    559.39582 0 0 0
    518.49244 0 0 0
    570.26233 0 0 0
    536.75583 0 0 0
    562.62238 0 0 0
    551.19919 0 0 0
    546.03748 0 0 0
    561.23284 0 0 0
    509.07881 0 0 0
    473.82586 0 0 0
    518.94162 0 0 0
    473.82111 0 0 0
    460.6581 0 0 0
    468.28721 0 0 0
    535.18202 0 0 0
    560.62625 0 0 0
    515.1021 0 0 0
    515.19744 0 0 0
    526.50639 0 0 0
    511.69754 0 0 0
    462.86049 0 0 0
    491.91204 0 0 0
    452.85034 0 0 0
    524.04235 0 0 0
    565.95236 0 0 0
    551.54529 0 0 0
    516.31862 0 0 0
    557.53913 0 0 0
    508.88888 0 0 0
    528.42994 0 0 0
    511.11857 0 0 0
    505.94971 0 0 0
    512.67516 0 0 0
    481.74063 0 0 0
    556.49357 0 0 0
    500.21163 0 0 0
    491.18214 0 0 0
    498.46582 0 0 0
    542.48348 0 0 0
    540.44863 0 0 0
    525.68674 0 0 0
    495.26458 0 0 0
    502.06554 0 0 0
    551.93962 0 0 0
    471.33911 0 0 0
    479.21863 0 0 0
    492.63682 0 0 0
    512.61515 0 0 0
    500.80755 0 0 0
    534.72321 0 0 0
    511.07085 0 0 0
    515.59488 0 0 0
    494.45526 0 0 0
    507.71743 0 0 0
    465.80796 0 0 0
    485.53276 0 0 0
    487.50764 0 0 0
    477.15175 0 0 0
    483.19878 0 0 0
    464.54547 0 0 0
    472.92863 0 0 0
    476.65407 0 0 0
    476.44012 0 0 0
    474.65379 0 0 0
    527.24657 0 0 0
    515.32931 0 0 0
    498.03705 0 0 0
    490.60916 0 0 0
    467.4446 0 0 0
    447.35896 0 0 0
    437.22743 0 0 0
    449.35887 0 0 0
    497.7393 0 0 0
    486.47442 0 0 0
    464.33379 0 0 0
    469.47884 0 0 0
    506.16649 0 0 0
    498.17854 0 0 0
    492.60872 0 0 0
    488.20839 0 0 0
    453.93316 0 0 0
    489.27166 0 0 0
    484.68838 0 0 0
    506.58843 0 0 0
    477.59227 0 0 0
    488.4949 0 0 0
    486.946 0 0 0
    510.64497 0 0 0
    526.66553 0 0 0
    480.64359 0 0 0
    449.06181 0 0 0
    493.38484 0 0 0
    522.85939 0 0 0
    438.3357 0 0 0
    475.3963 0 0 0
    503.80234 0 0 0
    437.10409 0 0 0
    476.97884 0 0 0
    460.27287 0 0 0
    519.76143 0 0 0
    508.60273 0 0 0
    474.53174 0 0 0
    455.57352 0 0 0
    489.06619 0 0 0
    459.17554 0 0 0
    434.33909 0 0 0
    480.47085 0 0 0
    474.00429 0 0 0
    431.08998 0 0 0
    442.37114 0 0 0
    446.78828 0 0 0
    468.41295 0 0 0
    455.63148 0 0 0
    453.07135 0 0 0
    487.53798 0 0 0
    485.35714 0 0 0
    452.90333 0 0 0
    457.81594 0 0 0
    467.75688 0 0 0
    437.12654 0 0 0
    416.86533 0 0 0
    441.24568 0 0 0
    454.22763 0 0 0
    504.24555 0 0 0
    434.07275 0 0 0
    438.40411 0 0 0
    444.86772 0 0 0
    457.61639 0 0 0
    463.08689 0 0 0
    489.10126 0 0 0
    495.60451 0 0 0
    433.94384 0 0 0
    449.15731 0 0 0
    448.87577 0 0 0
    469.28503 0 0 0
    451.40305 0 0 0
    491.97345 0 0 0
    435.73911 0 0 0
    457.32427 0 0 0
    457.20354 0 0 0
    467.83242 0 0 0
    478.01328 0 0 0
    462.71832 0 0 0
    474.94342 0 0 0
    466.4048 0 0 0
    469.9892 0 0 0
    457.44675 0 0 0
    457.34385 0 0 0
    460.21329 0 0 0
    463.96296 0 0 0
    476.40447 0 0 0
    490.94009 0 0 0
    435.38693 0 0 0
    406.96235 0 0 0
    450.7272 0 0 0
    477.52685 0 0 0
    395.4225 0 0 0
    439.50832 0 0 0
    429.32661 0 0 0
    383.01761 0 0 0
    426.64384 0 0 0
    438.94978 0 0 0
    430.38415 0 0 0
    458.63314 0 0 0
    455.74194 0 0 0
    461.02212 0 0 0
    437.90576 0 0 0
    398.35522 0 0 0
    444.86141 0 0 0
    443.03724 0 0 0
    438.57544 0 0 0
    487.35887 0 0 0
    466.92545 0 0 0
    447.53087 0 0 0
    422.30125 0 0 0
    407.63415 0 0 0
    395.54721 0 0 0
    454.21625 0 0 0
    435.47136 0 0 0
    464.46301 0 0 0
    448.0182 0 0 0
    400.19098 0 0 0
    416.49609 0 0 0
    424.54423 0 0 0
    441.83422 0 0 0
    406.10678 0 0 0
    462.5412 0 0 0
    473.03997 0 0 0
    451.4884 0 0 0
    433.55755 0 0 0
    450.14821 0 0 0
    473.29169 0 0 0
    407.95201 0 0 0
    424.77114 0 0 0
    443.0638 0 0 0
    430.24215 0 0 0
    408.09324 0 0 0
    428.05906 0 0 0
    413.77511 0 0 0
    401.28959 0 0 0
    447.72962 0 0 0
    468.87109 0 0 0
    428.8488 0 0 0
    423.70848 0 0 0
    428.24121 0 0 0
    447.16059 0 0 0
    480.15173 0 0 0
    449.53441 0 0 0
    439.79073 0 0 0
    449.91203 0 0 0
    437.83587 0 0 0
    390.41658 0 0 0
    395.32955 0 0 0
    422.7858 0 0 0
    411.58083 0 0 0
    432.81435 0 0 0
    442.35786 0 0 0
    450.9263 0 0 0
    442.51503 0 0 0
    448.43138 0 0 0
    432.95043 0 0 0
    463.86834 0 0 0
    423.102 0 0 0
    457.49296 0 0 0
    419.78956 0 0 0
    469.09676 0 0 0
    424.77641 0 0 0
    472.99698 0 0 0
    463.64776 0 0 0
    457.15359 0 0 0
    391.87227 0 0 0
    374.07592 0 0 0
    400.61216 0 0 0
    428.59805 0 0 0
    406.53354 0 0 0
    419.40935 0 0 0
    402.89389 0 0 0
    435.13552 0 0 0
    456.15752 0 0 0
    441.84354 0 0 0
    418.33416 0 0 0
    412.89304 0 0 0
    429.54805 0 0 0
    418.73708 0 0 0
    371.04765 0 0 0
    395.01291 0 0 0
    423.87006 0 0 0
    442.70722 0 0 0
    397.23275 0 0 0
    417.92617 0 0 0
    427.3801 0 0 0
    438.17101 0 0 0
    448.5743 0 0 0
    399.37805 0 0 0
    383.8139 0 0 0
    406.75636 0 0 0
    439.32009 0 0 0
    433.68428 0 0 0
    432.59903 0 0 0
    462.90694 0 0 0
    401.40965 0 0 0
    362.90792 0 0 0
    433.0151 0 0 0
    442.22037 0 0 0
    392.93198 0 0 0
    397.04939 0 0 0
    411.16176 0 0 0
    410.26101 0 0 0
    431.49869 0 0 0
    436.1248 0 0 0
    433.29365 0 0 0
    410.54101 0 0 0
    414.95152 0 0 0
    431.2239 0 0 0
    398.21327 0 0 0
    408.89525 0 0 0
    461.01268 0 0 0
    439.95398 0 0 0
    394.9313 0 0 0
    399.93059 0 0 0
    413.91686 0 0 0
    392.93291 0 0 0
    370.61226 0 0 0
    359.40477 0 0 0
    416.29199 0 0 0
    402.42061 0 0 0
    441.65378 0 0 0
    444.69676 0 0 0
    401.88698 0 0 0
    377.59138 0 0 0
    405.47834 0 0 0
    425.00394 0 0 0
    416.21495 0 0 0
    427.0705 0 0 0
    417.923 0 0 0
    399.38282 0 0 0
    391.40759 0 0 0
    399.4263 0 0 0
    412.26174 0 0 0
    411.03095 0 0 0
    408.2732 0 0 0
    409.1671 0 0 0
    392.03392 0 0 0
    410.65642 0 0 0
    411.3505 0 0 0
    399.14532 0 0 0
    408.55473 0 0 0
    436.47751 0 0 0
    437.32576 0 0 0
    409.46191 0 0 0
    368.68502 0 0 0
    372.78949 0 0 0
    380.9119 0 0 0
    400.2683 0 0 0
    400.2661 0 0 0
    395.70585 0 0 0
    457.74058 0 0 0
    435.53124 0 0 0
    387.02605 0 0 0
    390.63015 0 0 0
    410.96183 0 0 0
    421.37605 0 0 0
    423.15665 0 0 0
    389.0987 0 0 0
    387.25615 0 0 0
    385.21778 0 0 0
    386.87074 0 0 0
    408.73192 0 0 0
    419.7817 0 0 0
    423.38672 0 0 0
    395.23134 0 0 0
    385.09816 0 0 0
    348.50018 0 0 0
    359.02645 0 0 0
    360.59141 0 0 0
    387.20454 0 0 0
    419.08126 0 0 0
    409.50374 0 0 0
    445.63499 0 0 0
    392.92806 0 0 0
    388.3989 0 0 0
    382.37054 0 0 0
    399.19613 0 0 0
    406.70401 0 0 0
    423.67962 0 0 0
    398.00313 0 0 0
    409.954 0 0 0
    400.0857 0 0 0
    378.11911 0 0 0
    424.97724 0 0 0
    387.1032 0 0 0
    390.68128 0 0 0
    366.5328 0 0 0
    401.83571 0 0 0
    397.88298 0 0 0
    388.5933 0 0 0
    419.79079 0 0 0
    420.79455 0 0 0
    375.89644 0 0 0
    386.38529 0 0 0
    361.1508 0 0 0
    405.49533 0 0 0
    444.93919 0 0 0
    397.25765 0 0 0
    405.07122 0 0 0
    394.8573 0 0 0
    332.19901 0 0 0
    412.54458 0 0 0
    418.14988 0 0 0
    430.34647 0 0 0
    395.41036 0 0 0
    411.01788 0 0 0
    423.98187 0 0 0
    374.10049 0 0 0
    378.65152 0 0 0
    375.09353 0 0 0
    380.35045 0 0 0
    373.53013 0 0 0
    394.01576 0 0 0
    379.17096 0 0 0
    440.81133 0 0 0
    401.91976 0 0 0
    411.01266 0 0 0
    395.15449 0 0 0
    418.42568 0 0 0
    399.89263 0 0 0
    353.21524 0 0 0
    410.36142 0 0 0
    364.52191 0 0 0
    394.44847 0 0 0
    423.50193 0 0 0
    400.12451 0 0 0
    412.40414 0 0 0
    435.90658 0 0 0
    402.7709 0 0 0
    378.46959 0 0 0
    385.6213 0 0 0
    373.69487 0 0 0
    388.03181 0 0 0
    393.41558 0 0 0
    399.77368 0 0 0
    369.3877 0 0 0
    375.63153 0 0 0
    450.28786 0 0 0
    412.50092 0 0 0
    422.18325 0 0 0
    398.92222 0 0 0
    400.59551 0 0 0
    402.98681 0 0 0
    364.41548 0 0 0
    338.28886 0 0 0
    376.31806 0 0 0
    417.59059 0 0 0
    407.4857 0 0 0
    371.67047 0 0 0
    434.0713 0 0 0
    374.32719 0 0 0
    391.20148 0 0 0
    412.71463 0 0 0
    402.56433 0 0 0
    407.81051 0 0 0
    417.16958 0 0 0
    407.75893 0 0 0
    393.77861 0 0 0
    429.81447 0 0 0
    427.96131 0 0 0
    366.66187 0 0 0
    390.84112 0 0 0
    380.76348 0 0 0
    426.56263 0 0 0
    435.66472 0 0 0
    424.78001 0 0 0
    413.2974 0 0 0
    348.54815 0 0 0
    386.97292 0 0 0
    367.5152 0 0 0
    391.03642 0 0 0
    394.10396 0 0 0
    368.62044 0 0 0
    389.05151 0 0 0
    475.38362 0 0 0
    453.84904 0 0 0
    385.02028 0 0 0
    396.34086 0 0 0
    428.61214 0 0 0
    391.86034 0 0 0
    370.8103 0 0 0
    412.73515 0 0 0
    422.8968 0 0 0
    411.23011 0 0 0
    397.73363 0 0 0
    380.78497 0 0 0
    416.64993 0 0 0
    427.23287 0 0 0
    413.23822 0 0 0
    404.72818 0 0 0
    410.55491 0 0 0
    405.06396 0 0 0
    413.84732 0 0 0
    454.54285 0 0 0
    402.53749 0 0 0
    406.88238 0 0 0
    430.56967 0 0 0
    438.83663 0 0 0
    418.71729 0 0 0
    359.50375 0 0 0
    392.03614 0 0 0
    408.0569 0 0 0
    384.6338 0 0 0
    421.82759 0 0 0
    433.25098 0 0 0
    399.1033 0 0 0
    420.50333 0 0 0
    414.41589 0 0 0
    405.50945 0 0 0
    428.85264 0 0 0
    375.41565 0 0 0
    420.82472 0 0 0
    439.37113 0 0 0
    398.85204 0 0 0
    407.85623 0 0 0
    401.54918 0 0 0
    374.99552 0 0 0
    408.01471 0 0 0
    398.69793 0 0 0
    422.24622 0 0 0
    421.34435 0 0 0
    439.70923 0 0 0
    441.66577 0 0 0
    486.47278 0 0 0
    477.06909 0 0 0
    439.47946 0 0 0
    464.15011 0 0 0
    447.3482 0 0 0
    431.71475 0 0 0
    413.30928 0 0 0
    398.44921 0 0 0
    425.13832 0 0 0
    462.47322 0 0 0
    446.74915 0 0 0
    395.92683 0 0 0
    389.78191 0 0 0
    449.16226 0 0 0
    397.27475 0 0 0
    388.09016 0 0 0
    411.63986 0 0 0
    407.96366 0 0 0
    388.83267 0 0 0
    401.42636 0 0 0
    472.35945 0 0 0
    449.90463 0 0 0
    393.86277 0 0 0
    450.99396 0 0 0
    389.37439 0 0 0
    381.68969 0 0 0
    395.55443 0 0 0
    407.10195 0 0 0
    448.43342 0 0 0
    405.18625 0 0 0
    401.65073 0 0 0
    445.07204 0 0 0
    475.51497 0 0 0
    448.5388 0 0 0
    376.93772 0 0 0
    402.44318 0 0 0
    446.34452 0 0 0
    396.03597 0 0 0
    371.22638 0 0 0
    414.31789 0 0 0
    416.87055 0 0 0
    449.25129 0 0 0
    429.28333 0 0 0
    395.07813 0 0 0
    418.79996 0 0 0
    408.56193 0 0 0
    414.46664 0 0 0
    466.94113 0 0 0
    466.22245 0 0 0
    437.2282 0 0 0
    459.42542 0 0 0
    435.52313 0 0 0
    444.80593 0 0 0
    445.57042 0 0 0
    448.06655 0 0 0
    464.53673 0 0 0
    416.57869 0 0 0
    420.37148 0 0 0
    402.20236 0 0 0
    417.70366 0 0 0
    452.77902 0 0 0
    424.01821 0 0 0
    403.63159 0 0 0
    464.04333 0 0 0
    446.69381 0 0 0
    394.91459 0 0 0
    387.93427 0 0 0
    434.18499 0 0 0
    463.12941 0 0 0
    468.23813 0 0 0
    434.20527 0 0 0
    421.94542 0 0 0
    443.02213 0 0 0
    483.01028 0 0 0
    504.36591 0 0 0
    442.66631 0 0 0
    454.48847 0 0 0
    427.93729 0 0 0
    434.36462 0 0 0
    458.29763 0 0 0
    446.75306 0 0 0
    454.72236 0 0 0
    474.30604 0 0 0
    457.27206 0 0 0
    467.97422 0 0 0
    475.92558 0 0 0
    442.86262 0 0 0
    480.26952 0 0 0
    464.19599 0 0 0
    457.40555 0 0 0
    433.05978 0 0 0
    463.55037 0 0 0
    402.63221 0 0 0
    442.59784 0 0 0
    459.6327 0 0 0
    435.37424 0 0 0
    452.95626 0 0 0
    452.48964 0 0 0
    465.12573 0 0 0
    454.4259 0 0 0
    402.50478 0 0 0
    405.35028 0 0 0
    442.0756 0 0 0
    446.3626 0 0 0
    462.72146 0 0 0
    438.32806 0 0 0
    459.98849 0 0 0
    476.2614 0 0 0
    448.30214 0 0 0
    455.58514 0 0 0
    448.63446 0 0 0
    417.68772 0 0 0
    489.984 0 0 0
    466.55564 0 0 0
    408.83904 0 0 0
    424.25713 0 0 0
    460.11275 0 0 0
    473.73133 0 0 0
    425.35956 0 0 0
    431.09418 0 0 0
    450.4983 0 0 0
    470.04372 0 0 0
    406.77142 0 0 0
    424.78625 0 0 0
    405.7169 0 0 0
    440.39976 0 0 0
    420.8025 0 0 0
    456.21773 0 0 0
    479.74945 0 0 0
    472.92678 0 0 0
    499.22502 0 0 0
    430.25625 0 0 0
    390.1355 0 0 0
    422.8883 0 0 0
    416.24475 0 0 0
    487.61986 0 0 0
    479.65694 0 0 0
    438.7647 0 0 0
    402.47429 0 0 0
    393.35846 0 0 0
    496.5125 0 0 0
    491.82634 0 0 0
    470.70044 0 0 0
    451.68178 0 0 0
    468.56216 0 0 0
    437.92056 0 0 0
    469.65668 0 0 0
    473.44458 0 0 0
    430.42874 0 0 0
    435.97289 0 0 0
    421.26778 0 0 0
    456.64209 0 0 0
    429.06136 0 0 0
    430.51682 0 0 0
    405.90528 0 0 0
    417.03733 0 0 0
    434.68219 0 0 0
    443.04856 0 0 0
    416.06409 0 0 0
    422.07719 0 0 0
    427.7997 0 0 0
    435.70036 0 0 0
    423.30676 0 0 0
    435.99459 0 0 0
    430.77632 0 0 0
    439.39443 0 0 0
    402.84022 0 0 0
    422.09582 0 0 0
    440.63015 0 0 0
    418.77726 0 0 0
    429.55179 0 0 0
    437.46726 0 0 0
    431.89355 0 0 0
    436.0438 0 0 0
    404.89551 0 0 0
    432.04311 0 0 0
    430.54709 0 0 0
    432.37967 0 0 0
    412.00479 0 0 0
    415.76878 0 0 0
    405.50543 0 0 0
    412.2115 0 0 0
    440.83609 0 0 0
    438.55825 0 0 0
    413.16941 0 0 0
    411.91152 0 0 0
    456.67699 0 0 0
    426.17077 0 0 0
    435.67635 0 0 0
    377.26143 0 0 0
    421.25228 0 0 0
    395.13846 0 0 0
    421.95913 0 0 0
    437.07245 0 0 0
    430.79821 0 0 0
    432.83667 0 0 0
    409.01446 0 0 0
    393.02348 0 0 0
    380.98913 0 0 0
    434.88317 0 0 0
    432.84235 0 0 0
    402.74007 0 0 0
    415.18948 0 0 0
    420.19277 0 0 0
    428.00927 0 0 0
    409.9095 0 0 0
    452.28614 0 0 0
    475.40204 0 0 0
    393.75672 0 0 0
    401.08969 0 0 0
    398.95817 0 0 0
    387.57495 0 0 0
    427.35192 0 0 0
    395.95371 0 0 0
    393.15325 0 0 0
    385.7268 0 0 0
    436.42089 0 0 0
    431.68824 0 0 0
    427.1146 0 0 0
    400.39148 0 0 0
    396.89044 0 0 0
    431.3503 0 0 0
    392.61481 0 0 0
    429.27062 0 0 0
    404.99331 0 0 0
    388.29147 0 0 0
    413.22061 0 0 0
    450.08669 0 0 0
    441.34247 0 0 0
    409.3333 0 0 0
    400.8747 0 0 0
    424.20952 0 0 0
    416.45413 0 0 0
    422.68541 0 0 0
    415.84893 0 0 0
    423.64904 0 0 0
    386.48239 0 0 0
    382.67241 0 0 0
    408.11022 0 0 0
    380.30181 0 0 0
    414.67296 0 0 0
    401.58448 0 0 0
    335.8853 0 0 0
    384.09745 0 0 0
    331.24597 0 0 0
    381.62716 0 0 0
    404.67513 0 0 0
    383.1312 0 0 0
    373.37456 0 0 0
    404.65587 0 0 0
    364.01716 0 0 0
    373.11476 0 0 0
    385.40191 0 0 0
    365.64745 0 0 0
    383.57585 0 0 0
    385.94893 0 0 0
    368.94755 0 0 0
    340.10483 0 0 0
    349.28047 0 0 0
    376.82247 0 0 0
    414.9344 0 0 0
    383.49165 0 0 0
    381.89083 0 0 0
    370.68319 0 0 0
    375.67744 0 0 0
    391.97782 0 0 0
    349.73817 0 0 0
    384.6605 0 0 0
    371.26427 0 0 0
    384.62213 0 0 0
    411.1456 0 0 0
    405.61437 0 0 0
    385.94207 0 0 0
    387.19736 0 0 0
    359.16239 0 0 0
    356.27735 0 0 0
    400.81885 0 0 0
    413.55753 0 0 0
    350.65476 0 0 0
    384.92566 0 0 0
    409.38595 0 0 0
    346.33582 0 0 0
    345.28589 0 0 0
    390.02529 0 0 0
    398.09048 0 0 0
    351.76636 0 0 0
    372.90223 0 0 0
    379.3531 0 0 0
    380.26088 0 0 0
    369.1791 0 0 0
    363.96871 0 0 0
    374.56292 0 0 0
    358.67265 0 0 0
    391.87571 0 0 0
    374.46536 0 0 0
    409.58175 0 0 0
    347.45124 0 0 0
    344.25678 0 0 0
    373.95589 0 0 0
    386.21319 0 0 0
    362.39781 0 0 0
    377.17094 0 0 0
    347.9184 0 0 0
    379.17073 0 0 0
    404.595 0 0 0
    359.64292 0 0 0
    344.97364 0 0 0
    352.98296 0 0 0
    378.51049 0 0 0
    392.08357 0 0 0
    370.61614 0 0 0
    376.41271 0 0 0
    354.78333 0 0 0
    383.41713 0 0 0
    341.00015 0 0 0
    317.41159 0 0 0
    353.78383 0 0 0
    373.03696 0 0 0
    368.34956 0 0 0
    374.66141 0 0 0
    345.80976 0 0 0
    352.08655 0 0 0
    368.93344 0 0 0
    390.51635 0 0 0
    400.01205 0 0 0
    358.75776 0 0 0
    323.66901 0 0 0
    393.66194 0 0 0
    366.61213 0 0 0
    369.60609 0 0 0
    384.46913 0 0 0
    395.15916 0 0 0
    357.10876 0 0 0
    346.69967 0 0 0
    397.02934 0 0 0
    390.59299 0 0 0
    341.93352 0 0 0
    317.94668 0 0 0
    369.08648 0 0 0
    357.94089 0 0 0
    402.43386 0 0 0
    406.62257 0 0 0
    342.78762 0 0 0
    351.50848 0 0 0
    341.18673 0 0 0
    375.7365 0 0 0
    393.58251 0 0 0
    378.48509 0 0 0
    347.91823 0 0 0
    329.84598 0 0 0
    329.59634 0 0 0
    380.72291 0 0 0
    379.63634 0 0 0
    401.79765 0 0 0
    365.42402 0 0 0
    308.19288 0 0 0
    327.71067 0 0 0
    343.14962 0 0 0
    320.04614 0 0 0
    312.93172 0 0 0
    369.83926 0 0 0
    367.10566 0 0 0
    384.98255 0 0 0
    383.63763 0 0 0
    360.16446 0 0 0
    376.05976 0 0 0
    362.26943 0 0 0
    366.25833 0 0 0
    356.29079 0 0 0
    344.70367 0 0 0
    339.54913 0 0 0
    346.04659 0 0 0
    367.2071 0 0 0
    314.31953 0 0 0
    324.56838 0 0 0
    338.41291 0 0 0
    318.60563 0 0 0
    329.8458 0 0 0
    334.95017 0 0 0
    331.24065 0 0 0
    363.66864 0 0 0
    366.21664 0 0 0
    360.0571 0 0 0
    359.28314 0 0 0
    359.10611 0 0 0
    329.45901 0 0 0
    309.97594 0 0 0
    333.00519 0 0 0
    347.20428 0 0 0
    319.39911 0 0 0
    339.91452 0 0 0
    355.35051 0 0 0
    352.66136 0 0 0
    380.66462 0 0 0
    359.54202 0 0 0
    374.97632 0 0 0
    380.95981 0 0 0
    336.95366 0 0 0
    346.936 0 0 0
    365.95753 0 0 0
    346.90247 0 0 0
    347.78428 0 0 0
    321.13748 0 0 0
    367.07249 0 0 0
    400.31692 0 0 0
    326.63432 0 0 0
    343.6784 0 0 0
    384.87021 0 0 0
    350.78254 0 0 0
    369.85897 0 0 0
    349.41676 0 0 0
    386.47319 0 0 0
    371.85777 0 0 0
    301.55419 0 0 0
    347.11199 0 0 0
    342.54243 0 0 0
    372.66406 0 0 0
    374.43384 0.001268996 286.31038 329.20931
    337.16621 0.001408051 286.21648 329.63869
    343.28714 0.001851529 286.12265 330.07786
    367.89371 0.001579899 286.02892 330.52709
    369.23111 0.001570088 285.93526 330.98657
    344.39995 0.001730893 285.84169 331.45655
    310.51435 0.001912578 285.7482 331.93746
    355.32463 0.00166124 285.65479 332.42946
    349.99807 0.001687669 285.56147 332.93271
    368.05287 0.001604666 285.46823 333.44779
    345.19596 0.001737424 285.37507 333.97485
    331.54376 0.001831175 285.28199 334.51423
    329.80938 0.001814575 285.189 335.06619
    348.30878 0.00171747 285.09609 335.63105
    354.97694 0.001683924 285.00327 336.20934
    292.83515 0.002032224 284.91052 336.80131
    314.79823 0.001929615 284.81786 337.40715
    352.81553 0.001710105 284.72529 338.02761
    349.67862 0.001715266 284.63279 338.6629
    335.46649 0.00179866 284.54038 339.31345
    333.50878 0.001828257 284.44805 339.97961
    367.50878 0.001638735 284.35581 340.66182
    338.68656 0.001801276 284.26364 341.36074
    364.78818 0.001640875 284.17156 342.07673
    355.31549 0.00167478 284.07957 342.81007
    360.8908 0.001639517 283.98765 343.56166
    351.93093 0.001648197 283.89582 344.33186
    357.32297 0.001620348 283.80407 345.12121
    340.79277 0.001722624 283.71241 345.93022
    350.91587 0.001640532 283.62083 346.75945
    340.35929 0.001693509 283.52933 347.60976
    348.49755 0.001658538 283.43791 348.48165
    350.32249 0.001632245 283.34658 349.37554
    341.03754 0.00169806 283.25533 350.2926
    307.18806 0.001886977 283.16416 351.2333
    309.36662 0.001849768 283.07307 352.1984
    369.77549 0.001550805 282.98207 353.18863
    314.75167 0.00181044 282.89115 354.2047
    359.62337 0.001560082 282.80032 355.2478
    360.85698 0.001569917 282.70956 356.31863
    341.63471 0.001682928 282.61889 357.41778
    345.54071 0.001642475 282.52831 358.54681
    364.56291 0.001561857 282.4378 359.7064
    333.40428 0.001708136 282.34738 360.89762
    348.43764 0.001616058 282.25704 362.12145
    356.94481 0.001597498 282.16679 363.37895
    388.87671 0.001470467 282.07661 364.67169
    366.64781 0.001563862 281.98652 366.00068
    341.97858 0.001667012 281.89651 367.36682
    324.98085 0.001758748 281.80659 368.7722
    287.01668 0.001996735 281.71675 370.21786
    293.30252 0.001960328 281.62699 371.70527
    324.4521 0.001765722 281.53732 373.23588
    334.76088 0.001730785 281.44772 374.81121
    359.04811 0.001601249 281.35821 376.43342
    340.94924 0.001694162 281.26879 378.10402
    331.54192 0.001763263 281.17944 379.82442
    328.34703 0.001815486 281.09018 381.59742
    355.29926 0.001646526 281.001 383.42466
    372.72891 0.001589132 280.91191 385.30831
    375.05285 0.001566381 280.8229 387.25058
    375.14133 0.001582043 280.73397 389.25339
    350.01711 0.001709965 280.64512 391.32021
    361.63486 0.00167793 280.55636 393.45318
    366.36479 0.001626351 280.46768 395.65451
    348.39684 0.001734426 280.37908 397.92823
    333.81976 0.001778294 280.29056 400.27685
    381.82847 0.001576746 280.20213 402.70365
    395.39036 0.001539009 280.11379 405.21189
    417.71504 0.001446871 280.02552 407.80498
    416.13948 0.001442815 279.93734 410.48756
    385.33187 0.001563413 279.84924 413.26322
    341.38925 0.00175062 279.76122 416.13551
    382.03177 0.001566729 279.67329 419.11036
    403.50384 0.001491703 279.58543 422.1919
    420.409 0.001419321 279.49767 425.38522
    389.60575 0.00153496 279.40998 428.69551
    392.96572 0.001482989 279.32238 432.1282
    364.61347 0.001607536 279.23486 435.69056
    375.03229 0.001578897 279.14742 439.38839
    426.305 0.001368786 279.06007 443.22767
    398.35477 0.001460716 278.9728 447.2176
    376.20206 0.001545922 278.88561 451.36515
    388.0979 0.001478873 278.7985 455.67865
    429.25314 0.001343426 278.71148 460.16683
    414.55515 0.001389602 278.62454 464.83876
    437.53981 0.001322567 278.53768 469.70631
    432.76497 0.001337507 278.45091 474.77951
    408.11508 0.001399914 278.36422 480.06884
    399.91686 0.00142055 278.27761 485.58944
    429.04821 0.0013346 278.19109 491.3537
    460.66875 0.001237567 278.10465 497.37617
    452.52433 0.001269636 278.01829 503.67228
    445.52997 0.001289195 277.93201 510.25824
    492.44742 0.001150698 277.84582 517.15461
    489.81188 0.001162435 277.75971 524.38002
    481.83981 0.001185162 277.67368 531.9555
    514.62897 0.001112159 277.58774 539.90331
    516.36939 0.001104878 277.50188 548.25145
    507.10913 0.001126504 277.4161 557.02585
    554.39674 0.001034241 277.33041 566.2563
    539.04027 0.001071374 277.24479 575.97294
    550.60665 0.001052104 277.15926 586.21585
    567.63473 0.001025878 277.07382 597.02173
    569.83123 0.001034289 276.98845 608.43262
    599.17584 0.000977557 276.90317 620.49354
    588.96173 0.000984381 276.81798 633.26037
    612.58541 0.000971121 276.73286 646.7873
    602.83014 0.000979353 276.64783 661.13676
    604.48336 0.000991486 276.56288 676.37411
    667.45195 0.000896143 276.47802 692.58335
    660.86422 0.000899611 276.39323 709.84594
    670.86625 0.000881405 276.30853 728.25617
    723.8597 0.000830843 276.22392 747.91659
    744.50816 0.000806897 276.13938 768.95353
    790.69903 0.000775296 276.05493 791.49593
    823.15714 0.000729061 275.97056 815.69337
    829.51327 0.000726085 275.88628 841.70823
    873.93031 0.000685991 275.80208 869.74427
    851.97851 0.000708167 275.71796 900.01263
    893.56831 0.000675574 275.63392 932.76025
    953.24685 0.000639526 275.54997 968.26343
    1020.0371 0.000589003 275.4661 1006.8619
    1097.38803 0.000550117 275.38231 1048.92321
    1113.32381 0.000540282 275.29861 1094.88072
    1095.41762 0.000545958 275.21499 1145.22615
    1219.61372 0.000494333 275.13145 1200.57201
    1255.7477 0.000474691 275.04799 1261.59818
    1291.12347 0.000461033 274.96462 1329.11866
    1339.7277 0.00044141 274.88133 1404.08539
    1452.39026 0.000406603 274.79813 1487.68547
    1435.15765 0.000407067 274.715 1581.28985
    1616.09638 0.000362918 274.63196 1686.57548
    1716.14446 0.000338723 274.54901 1805.5543
    1845.26718 0.000314422 274.46613 1940.78974
    2010.39387 0.000287039 274.38334 2095.35819
    2135.22619 0.000273456 274.30063 2273.13674
    2448.36012 0.000237372 274.21801 2478.98505
    2710.01221 0.000213603 274.13547 2719.32718
    2983.80766 0.000190839 274.05301 3002.55681
    3370.3844 0.000170855 273.97063 3340.60521
    4031.54534 0.000143531 273.88834 3751.80977
    4625.81722 0.000123434 273.80613 4267.94181
    5344.96565 0.000107206 273.724 4947.18026
    6573.11515 0.000088443 273.64196 5899.17513
    8348.21868 0.000068187 273.56 7322.60108
    10837.16883 0.00005285 273.47812 9552.05466
    14610.59245 0.000039406 273.39632 13087.32128
    20479.01815 0.000028104 273.31461 18571.69291
    28524.9726 0.00002015 273.23299 26668.30342
    38673.80901 0.000014985 273.15144 37830.77922
    50594.21302 0.000011424 273.06998 51968.66156
    64769.6265 0.00000895 272.9886 68100.02986
    79150.3285 0.000007363 272.9073 83978.62718
    90035.64725 0.000006456 272.82609 95912.6478
    96221.39417 0.00000609 272.74496 99748.58935
    94792.06095 0.000006193 272.66391 93843.0686
    85258.11677 0.000006928 272.58295 80685.1395
    70416.38507 0.000008438 272.50206 64521.11382
    52902.28596 0.000011285 272.42127 48744.0882
    37449.02069 0.000016063 272.34055 35281.16453
    25386.64637 0.000023985 272.25992 24883.47342
    16747.65815 0.000035871 272.17937 17483.38622
    11842.69995 0.000050894 272.0989 12559.81204
    8966.94218 0.000067702 272.01852 9436.3522
    7173.83375 0.000084734 271.93823 7496.82903
    6055.72948 0.000099926 271.85801 6279.57566
    5118.00506 0.000118689 271.77787 5486.62822
    4480.80173 0.000133941 271.69782 4944.50703
    4005.03209 0.000151579 271.61786 4559.89886
    3831.70653 0.00015791 271.53797 4284.28248
    3607.05099 0.000168061 271.45817 4092.75175
    3376.33443 0.00018015 271.37845 3972.19144
    3324.82044 0.000182059 271.29882 3916.1582
    3406.16475 0.000177601 271.21927 3922.9274
    3454.17711 0.000176162 271.1398 3995.63748
    3576.06655 0.000169273 271.06042 4144.06591
    3822.12052 0.000157684 270.98111 4388.82547
    4316.37181 0.000140755 270.90189 4769.28348
    4932.43572 0.000122027 270.82276 5354.95081
    5925.94395 0.000102004 270.74371 6260.36919
    7521.87175 0.000079536 270.66474 7657.7118
    9829.60088 0.000060656 270.58585 9780.48441
    13117.41936 0.000044892 270.50705 12901.01004
    17274.56694 0.000034006 270.42833 17278.33122
    23242.08831 0.000025188 270.34969 23069.72219
    30043.14887 0.000019523 270.27114 30225.62746
    37665.42 0.000015567 270.19267 38351.74369
    46099.20126 0.000012582 270.11428 46556.2217
    52894.61991 0.000010949 270.03598 53313.69601
    56979.27406 0.000010184 269.95775 56711.65471
    57091.29834 0.00001015 269.87961 55488.9708
    52678.2762 0.000010992 269.80156 50108.19682
    45486.13157 0.000012762 269.72359 42333.51491
    36903.63469 0.000015826 269.6457 33956.06379
    27973.2806 0.000020771 269.5679 26176.49554
    20706.30354 0.000027943 269.49017 19613.6102
    15053.52524 0.000038795 269.41254 14471.7673
    10822.03201 0.000053713 269.33498 10678.84298
    8242.583 0.000070991 269.25751 8013.44122
    6308.26078 0.00009178 269.18012 6199.73969
    5082.44324 0.000114645 269.10282 4979.60706
    4228.25863 0.00013821 269.02559 4147.5696
    3593.88779 0.000164531 268.94845 3559.98211
    3048.58549 0.000191766 268.8714 3124.61191
    2743.65814 0.000215622 268.79442 2786.22579
    2350.11151 0.000253343 268.71753 2512.63098
    2176.68498 0.000273259 268.64073 2285.27928
    1915.70375 0.0003092 268.56401 2092.82872
    1772.46067 0.000339771 268.48737 1927.89417
    1648.13296 0.000365951 268.41081 1785.16075
    1477.23108 0.000408526 268.33434 1660.74776
    1386.62168 0.000434445 268.25795 1551.60481
    1333.01519 0.000454237 268.18164 1455.32428
    1320.90049 0.000457628 268.10542 1369.89895
    1186.57149 0.000509637 268.02927 1293.75291
    1180.08484 0.000513271 267.95322 1225.56958
    1123.19365 0.000538439 267.87725 1164.2722
    1030.06366 0.000588451 267.80135 1108.92173
    1036.93056 0.000581285 267.72555 1058.76992
    955.04171 0.000638301 267.64983 1013.17238
    923.13291 0.000659458 267.57419 971.59118
    927.23315 0.000654487 267.49863 933.54004
    831.90489 0.000733049 267.42315 898.62874
    816.01117 0.000755827 267.34776 866.5127
    797.82026 0.000763708 267.27246 836.90017
    716.27386 0.000852773 267.19723 809.51809
    716.26998 0.000853392 267.12209 784.14774
    693.95128 0.000879733 267.04704 760.5913
    685.5451 0.000882713 266.97206 738.67982
    642.92079 0.000946782 266.89717 718.24976
    630.66262 0.000964827 266.82237 699.17104
    674.70154 0.00089513 266.74764 681.32333
    646.86188 0.000930042 266.673 664.60363
    570.59776 0.001042341 266.59845 648.90853
    573.10777 0.001033248 266.52397 634.15679
    585.19611 0.0010011 266.44958 620.27196
    597.80867 0.000993415 266.37528 607.18814
    546.0274 0.001071826 266.30105 594.83715
    530.14063 0.001112187 266.22691 583.16618
    508.19134 0.001149698 266.15286 572.1245
    529.28229 0.001109306 266.07889 561.66863
    489.86486 0.001194138 266.005 551.75178
    496.3337 0.001183263 265.93119 542.33851
    467.81907 0.001246946 265.85747 533.39403
    534.07833 0.001080539 265.78383 524.88869
    484.4119 0.001182418 265.71027 516.7894
    452.63572 0.001292074 265.6368 509.07159
    466.82512 0.001254369 265.56341 501.71084
    535.22703 0.001086694 265.49011 494.68631
    501.57913 0.001160519 265.41688 487.97391
    425.51913 0.001366554 265.34375 481.55635
    487.51734 0.00119443 265.27069 475.41589
    441.20704 0.001334399 265.19772 469.53762
    424.38331 0.001398544 265.12483 463.90363
    409.21158 0.001444448 265.05203 458.50133
    427.39195 0.001407653 264.97931 453.31772
    439.60345 0.001345813 264.90667 448.34185
    412.9884 0.001453135 264.83412 443.56014
    391.72089 0.001555561 264.76165 438.96328
    327.50729 0.001867845 264.68926 434.54148
    377.70588 0.001601242 264.61696 430.28664
    393.71105 0.001538259 264.54473 426.18819
    443.91712 0.001364887 264.4726 422.23918
    404.74433 0.001513075 264.40055 418.43216
    434.74159 0.001392623 264.32858 414.76096
    398.52271 0.001522778 264.25669 411.2173
    385.30446 0.00158893 264.18489 407.79587
    386.41861 0.001560635 264.11317 404.4909
    363.34771 0.001688035 264.04154 401.29767
    356.34531 0.001724112 263.96998 398.20957
    352.70954 0.001738986 263.89852 395.2225
    346.23279 0.001760166 263.82713 392.33194
    343.41623 0.001778764 263.75583 389.53421
    349.05828 0.00174224 263.68461 386.82397
    327.46935 0.001885562 263.61348 384.19805
    338.71692 0.001801415 263.54243 381.65284
    330.10479 0.001855369 263.47147 379.18546
    329.30559 0.001871691 263.40058 376.79153
    316.98442 0.001944189 263.32978 374.46857
    332.94129 0.001840454 263.25907 372.21366
    325.10981 0.001905878 263.18844 370.02453
    313.39549 0.001955627 263.11789 367.89758
    369.06234 0.001628813 263.04743 365.83079
    363.25631 0.001647682 262.97705 363.82183
    347.90883 0.001713433 262.90675 361.8689
    352.72298 0.001680244 262.83653 359.96895
    350.56965 0.001699647 262.76641 358.12041
    326.16142 0.001825458 262.69636 356.32133
    313.54759 0.001870501 262.6264 354.57029
    337.88212 0.001754187 262.55652 352.8647
    316.89774 0.001832556 262.48672 351.20331
    340.65963 0.001717345 262.41701 349.58452
    312.62659 0.001875616 262.34739 348.00716
    304.01605 0.001909005 262.27784 346.46904
    381.30409 0.001527297 262.20838 344.96915
    335.59602 0.001747534 262.13901 343.50613
    334.59229 0.001725744 262.06972 342.07907
    316.08616 0.001871175 262.00051 340.68607
    335.67722 0.001749618 261.93138 339.32632
    296.38738 0.001973999 261.86234 337.99869
    294.42858 0.002007232 261.79338 336.7024
    296.77375 0.00197737 261.72451 335.43585
    304.65677 0.001935801 261.65572 334.19834
    318.82481 0.001871859 261.58702 332.98896
    347.93354 0.001737822 261.51839 331.80704
    329.03421 0.001816063 261.44985 330.65119
    318.45613 0.001881872 261.3814 329.52086
    307.73849 0.001949904 261.31303 328.41525
    306.94244 0.001976671 261.24474 327.33382
    297.84728 0.002065198 261.17654 326.27535
    315.4486 0.001924572 261.10842 325.23939
    318.17055 0.001933621 261.04039 324.22526
    328.023 0.001860553 260.97244 323.23251
    302.53173 0.001992267 260.90457 322.26007
    274.19824 0.002232832 260.83678 321.30758
    294.0979 0.002072458 260.76908 320.37443
    321.18098 0.00189947 260.70147 319.46025
    321.13594 0.001896637 260.63393 318.56412
    348.05328 0.001739633 260.56649 317.68572
    280.0201 0.00218862 260.49912 316.82453
    289.5942 0.002119709 260.43184 315.98027
    290.99679 0.002124956 260.36465 315.15207
    275.85392 0.002226389 260.29753 314.33969
    293.2448 0.002080837 260.23051 313.5427
    297.87516 0.002061996 260.16356 312.76083
    285.61833 0.002194465 260.0967 311.99334
    298.06793 0.0020692 260.02992 311.24
    283.64063 0.002183687 259.96323 310.50046
    308.5429 0.002019797 259.89662 309.77448
    283.87684 0.00219236 259.8301 309.06141
    293.28412 0.002106838 259.76366 308.36105
    313.18293 0.001957143 259.6973 307.67309
    299.43877 0.002043325 259.63103 306.99734
    331.53787 0.001823857 259.56484 306.3332
    296.07079 0.002032845 259.49874 305.68052
    255.12716 0.002326715 259.43271 305.03901
    284.65812 0.002111645 259.36678 304.40853
    302.94882 0.001960891 259.30092 303.78853
    294.56448 0.002025838 259.23516 303.17889
    304.51112 0.001940501 259.16947 302.57934
    300.4597 0.001958797 259.10387 301.98978
    286.29366 0.00204102 259.03835 301.4097
    297.69153 0.001975534 258.97292 300.83901
    287.46873 0.002048788 258.90758 300.27747
    303.18707 0.001939491 258.84231 299.725
    287.30389 0.002058749 258.77713 299.18112
    275.63821 0.002130608 258.71204 298.64579
    299.67444 0.001952332 258.64703 298.11877
    306.52927 0.001921142 258.5821 297.59999
    285.53529 0.002087215 258.51725 297.08904
    299.59262 0.001974364 258.45249 296.58586
    300.49012 0.001985753 258.38782 296.09026
    278.07781 0.002138346 258.32323 295.60218
    278.82536 0.002145229 258.25872 295.12124
    302.77468 0.001970642 258.1943 294.64739
    292.30214 0.002066552 258.12996 294.18046
    302.18361 0.001983276 258.06571 293.72041
    278.42381 0.002151362 258.00153 293.26688
    296.29573 0.002016225 257.93745 292.81983
    259.58531 0.002354847 257.87345 292.37913
    298.20689 0.002046235 257.80953 291.94472
    308.19598 0.00196849 257.7457 291.51629
    294.71437 0.002065962 257.68195 291.09381
    251.09442 0.002416656 257.61829 290.67714
    282.50366 0.002154849 257.55471 290.26625
    301.45953 0.002015788 257.49121 289.86084
    291.38171 0.002091845 257.4278 289.4609
    266.33703 0.002277549 257.36447 289.06631
    266.15519 0.002277 257.30123 288.67702
    259.47756 0.002347239 257.23806 288.29278
    278.93937 0.002213659 257.17499 287.91358
    271.72193 0.002266389 257.112 287.53929
    266.777 0.002308464 257.0491 287.16991
    274.71721 0.002253644 256.98627 286.80518
    286.64657 0.002165309 256.92354 286.44508
    284.85035 0.002175784 256.86088 286.08952
    293.18934 0.002144363 256.79832 285.73849
    308.18084 0.002104397 256.73583 285.39175
    302.10428 0.002117566 256.67343 285.04929
    285.21437 0.002210511 256.61112 284.71103
    280.97367 0.002200762 256.54889 284.37696
    289.99592 0.002123256 256.48674 284.04685
    262.1388 0.002324591 256.42467 283.72071
    236.71993 0.002567055 256.3627 283.39846
    255.13485 0.002349121 256.3008 283.08008
    252.32262 0.002385798 256.23899 282.76538
    261.94702 0.002284767 256.17727 282.45436
    285.41044 0.00209489 256.11563 282.14695
    287.9568 0.002074068 256.05407 281.84312
    297.814 0.002006677 255.9926 281.54271
    285.68358 0.002095739 255.93122 281.24572
    267.60999 0.002205725 255.86991 280.95207
    301.20961 0.00196131 255.8087 280.66177
    262.29879 0.002253717 255.74756 280.37464
    281.81141 0.002131858 255.68651 280.09068
    276.69045 0.002129443 255.62555 279.80984
    280.00299 0.002129196 255.56467 279.53211
    296.3499 0.001972654 255.50387 279.25733
    330.43867 0.001815553 255.44316 278.98551
    304.08624 0.001965539 255.38254 278.71659
    258.90576 0.002321748 255.322 278.45058
    266.82967 0.002259271 255.26154 278.18731
    304.61821 0.001957148 255.20117 277.9268
    289.89922 0.002061234 255.14088 277.66901
    272.51855 0.002218675 255.08068 277.41392
    292.01848 0.00207553 255.02056 277.16139
    273.00101 0.002204273 254.96052 276.91145
    249.83645 0.002403143 254.90058 276.66404
    294.56028 0.002054223 254.84071 276.41916
    293.6545 0.002099635 254.78093 276.17668
    265.79211 0.002262503 254.72124 275.93661
    296.72997 0.002070724 254.66162 275.69891
    283.8274 0.002140327 254.6021 275.94436
    290.6352 0.00207798 254.54265 275.71273
    272.15992 0.002206099 254.4833 275.48337
    282.15391 0.002163493 254.42403 275.25623
    299.05222 0.002022438 254.36484 275.03132
    260.33252 0.002341332 254.30574 274.80852
    258.57989 0.002364448 254.24672 274.58785
    262.33445 0.002314398 254.18779 274.36927
    276.0142 0.002227964 254.12894 274.15277
    301.47235 0.002052659 254.07018 273.93826
    311.25429 0.002036458 254.0115 273.72575
    265.90976 0.002411927 253.9529 273.5152
    272.52126 0.002351847 253.8944 273.30661
    291.81506 0.002221907 253.83597 273.09989
    304.2857 0.002179982 253.77763 272.89505
    264.5997 0.002459923 253.71937 272.69205
    257.5796 0.002526787 253.66121 272.4909
    275.02591 0.002308801 253.60312 272.29151
    265.48824 0.00228812 253.54512 272.09388
    279.5432 0.002142604 253.4872 271.89799
    287.75633 0.002080467 253.42938 271.70385
    254.24381 0.002403368 253.37163 271.51135
    276.16176 0.002151934 253.31397 271.32053
    310.44447 0.001904301 253.25639 271.13134
    274.21521 0.002137024 253.1989 270.9438
    282.45672 0.002114552 253.14149 270.75782
    282.27317 0.002099108 253.08417 270.5734
    255.45197 0.002320147 253.02694 270.39055
    246.59922 0.002387335 252.96979 270.20923
    238.66948 0.002489557 252.91272 270.02939
    259.76198 0.002260328 252.85574 269.85104
    274.13596 0.002148926 252.79884 269.67415
    270.26517 0.002189427 252.74203 269.49873
    273.70896 0.00215811 252.6853 269.3247
    247.88847 0.002406859 252.62866 269.15208
    300.28458 0.001959126 252.57211 268.98084
    282.15569 0.002123589 252.51563 268.81099
    290.44048 0.00204761 252.45925 268.64245
    299.61604 0.002007856 252.40295 268.47525
    269.9384 0.002205887 252.34673 268.30936
    240.92577 0.00250236 252.2906 268.14478
    239.54288 0.002505831 252.23455 267.98146
    262.60727 0.002298593 252.17859 267.81939
    251.39836 0.002390427 252.12272 267.65857
    276.23612 0.002209879 252.06693 267.49899
    291.32259 0.00207996 252.01122 267.3406
    274.15276 0.002196699 251.9556 267.18341
    264.12555 0.002274636 251.90007 267.0274
    270.83352 0.002239546 251.84461 266.87257
    269.13528 0.002270743 251.78925 266.71886
    281.68589 0.002149781 251.73397 266.56629
    266.36971 0.002273404 251.67877 266.41485
    275.28351 0.00220987 251.62367 266.26453
    296.97658 0.002053623 251.56864 266.11527
    273.61289 0.002247766 251.5137 265.9671
    263.32959 0.002350372 251.45885 265.81999
    272.49621 0.002288487 251.40408 265.67396
    233.13218 0.002667137 251.34939 265.52894
    248.82926 0.00253997 251.29479 265.38495
    262.23005 0.00240413 251.24028 265.24197
    277.27317 0.002281261 251.18585 265.10002
    277.07102 0.002326875 251.13151 264.95903
    266.51403 0.002456106 251.07725 264.81902
    256.69133 0.002556909 251.02308 264.67998
    273.66177 0.002420587 250.969 264.54191
    286.49078 0.00222152 250.91499 264.40477
    283.6153 0.00217013 250.86108 264.26856
    260.81291 0.002302143 250.80725 264.13327
    283.33081 0.002095006 250.7535 263.99891
    273.99853 0.002165522 250.69984 263.86542
    273.55582 0.002140178 250.64627 263.73283
    275.77175 0.002145451 250.59278 263.60112
    252.21571 0.002331523 250.53937 263.4703
    254.55934 0.002299164 250.48605 263.34032
    263.09155 0.002241661 250.43282 263.21119
    268.36584 0.002184841 250.37967 263.0829
    260.07845 0.002252253 250.32661 262.95546
    278.53847 0.002124315 250.27363 262.82881
    264.16271 0.002230037 250.22074 262.70299
    271.06012 0.002186895 250.16794 262.57797
    245.14247 0.002384859 250.11522 262.45376
    244.16466 0.002399383 250.06258 262.33031
    265.4766 0.002227251 250.01003 262.20765
    300.45396 0.001986829 249.95757 262.08576
    279.01183 0.00211834 249.90519 261.96464
    270.50998 0.002199344 249.85289 261.84426
    282.37522 0.002099117 249.80069 261.72462
    286.23946 0.002071284 249.74857 261.60573
    271.71408 0.002199625 249.69653 261.48757
    263.72298 0.002254735 249.64458 261.37012
    290.01115 0.002054919 249.59271 261.25339
    272.91701 0.002172843 249.54094 261.13736
    275.24622 0.002180732 249.48924 261.02205
    299.69103 0.00199745 249.43763 260.90742
    288.3312 0.002105237 249.38611 260.79347
    260.55798 0.002305877 249.33467 260.6802
    276.93109 0.002177261 249.28332 260.56761
    265.07467 0.002293006 249.23205 260.45567
    259.15208 0.002354582 249.18088 260.3444
    277.93134 0.002182423 249.12978 260.23377
    271.49227 0.002262698 249.07877 260.12381
    260.17736 0.002331031 249.02785 260.01446
    273.0852 0.002204338 248.97701 259.90575
    237.50929 0.002548645 248.92626 259.79767
    251.09486 0.002452258 248.8756 259.69023
    265.50289 0.0023123 248.82501 259.58337
    269.51195 0.002308371 248.77452 259.47714
    266.61036 0.002312231 248.72411 259.3715
    251.04879 0.002460205 248.67379 259.26647
    291.46243 0.00216033 248.62355 259.16202
    290.44195 0.00219091 248.5734 259.05816
    271.33748 0.002417367 248.52333 258.95488
    255.57722 0.002529171 248.47336 258.85218
    280.21154 0.002311078 248.42346 258.75004
    286.33258 0.002173961 248.37365 258.64847
    280.91098 0.002105585 248.32393 258.54746
    274.72749 0.002169378 248.2743 258.44701
    262.93702 0.002243723 248.22474 258.3471
    233.36136 0.002501535 248.17528 258.24773
    276.02307 0.00213889 248.1259 258.1489
    241.021 0.002415538 248.07661 258.05062
    268.34343 0.00215417 248.0274 257.95286
    283.09574 0.002068388 247.97828 257.85562
    279.54301 0.002078067 247.92925 257.75891
    254.98298 0.002286613 247.8803 257.66272
    264.32741 0.002201615 247.83144 257.56704
    284.93503 0.002025047 247.78266 257.47185
    279.13381 0.002071727 247.73397 257.37718
    281.57848 0.002091771 247.68536 257.283
    273.06869 0.002134323 247.63684 257.18933
    270.04275 0.002150075 247.58841 257.09613
    276.0552 0.002099582 247.54006 257.00343
    279.10268 0.002102184 247.4918 256.91121
    289.37878 0.002019753 247.44363 256.81947
    245.4544 0.002407679 247.39553 256.72819
    239.16655 0.002438884 247.34754 256.6374
    258.07133 0.002247648 247.29962 256.54707
    267.93154 0.002181119 247.25179 256.45721
    250.72147 0.002363582 247.20404 256.36779
    247.79759 0.002417812 247.15639 256.27884
    258.73565 0.00232928 247.10881 256.19035
    249.93843 0.002392928 247.06133 256.10229
    250.99379 0.00240923 247.01393 256.01468
    232.82145 0.002604115 246.96661 255.92752
    254.22059 0.002359603 246.91939 255.84079
    275.8841 0.002202155 246.87225 255.75451
    265.28036 0.002284417 246.82519 255.66864
    286.32736 0.002098615 246.77822 255.58321
    266.65963 0.002241121 246.73134 255.49822
    268.03035 0.002258371 246.68454 255.41363
    282.7554 0.002110196 246.63783 255.32946
    295.62536 0.002048754 246.59121 255.24571
    258.78576 0.00234498 246.54467 255.16238
    252.10837 0.002417468 246.49822 255.07946
    254.23575 0.002417477 246.45185 254.99694
    274.9681 0.002248661 246.40558 254.91483
    286.35138 0.002160714 246.35938 254.83312
    252.39481 0.002468613 246.31328 254.75181
    269.55942 0.002295301 246.26725 254.67088
    241.5625 0.002575775 246.22132 254.59036
    247.20872 0.002543712 246.17548 254.51023
    251.71041 0.002505127 246.12972 254.43048
    277.61198 0.002274566 246.08404 254.35112
    281.77224 0.002144687 246.03845 254.27213
    261.73182 0.002244759 245.99295 254.19354
    268.91575 0.002174658 245.94754 254.11532
    254.86547 0.002287541 245.90221 254.03746
    263.63921 0.002210038 245.85697 253.95999
    240.56371 0.002424913 245.81181 253.88289
    257.93574 0.002251305 245.76674 253.80615
    257.47555 0.002229342 245.72176 253.72977
    268.5657 0.002123382 245.67686 253.65376
    281.91073 0.00204671 245.63205 253.57812
    268.46087 0.002155799 245.58733 253.50282
    276.38313 0.002087187 245.54269 253.42788
    253.73308 0.002287144 245.49814 253.3533
    236.67467 0.002452441 245.45368 253.27907
    259.86701 0.00220209 245.4093 253.2052
    226.54096 0.002521037 245.36501 253.13166
    251.69554 0.00231829 245.32081 253.05847
    256.23968 0.002240062 245.27669 252.98563
    275.95957 0.002072431 245.23266 252.91313
    273.29239 0.002105378 245.18871 252.84096
    257.82596 0.002260725 245.14486 252.76913
    229.6179 0.002552507 245.10109 252.69765
    261.38764 0.002269419 245.05741 252.62649
    241.87632 0.002417824 245.0138 252.55566
    270.07141 0.002174355 244.97029 252.48516
    242.20624 0.002427881 244.92687 252.415
    236.11079 0.002530649 244.88354 252.34516
    243.56646 0.002429587 244.84028 252.27564
    256.57142 0.002348329 244.79712 252.20644
    293.99188 0.002046486 244.75404 252.13756
    312.14317 0.001900767 244.71106 252.06902
    258.29005 0.002325545 244.66815 252.00077
    272.23116 0.002251339 244.62533 251.93285
    238.14714 0.002567514 244.5826 251.86525
    239.21962 0.002523825 244.53996 251.79796
    280.56478 0.002143444 244.4974 251.73097
    290.19894 0.002065485 244.45493 251.6643
    249.08192 0.002442456 244.41255 251.59793
    239.20842 0.002516831 244.37026 251.53188
    236.6148 0.002562529 244.32804 251.46612
    267.2833 0.002279736 244.28592 251.40067
    249.05724 0.002438293 244.24389 251.33553
    254.91127 0.002374243 244.20194 251.27067
    233.83782 0.002635397 244.16008 251.20612
    248.32955 0.002464725 244.1183 251.14187
    250.26325 0.00245668 244.07662 251.07792
    252.16766 0.002437076 244.03502 251.01426
    245.71083 0.002527507 243.9935 250.95089
    269.29526 0.002292753 243.95208 250.88782
    262.01864 0.002293646 243.91074 250.82504
    256.16133 0.002300645 243.86949 250.76256
    273.98973 0.002103794 243.82832 250.70035
    273.98479 0.002094291 243.78724 250.63843
    281.51704 0.002024744 243.74625 250.5768
    286.29009 0.002014732 243.70535 250.51547
    261.1764 0.002216653 243.66452 250.4544
    267.94143 0.002147069 243.6238 250.39363
    248.92239 0.002292891 243.58315 250.33314
    268.15364 0.002121847 243.5426 250.27293
    284.97023 0.001990815 243.50213 250.21299
    274.62449 0.00206783 243.46175 250.15334
    251.01154 0.002273862 243.42145 250.09396
    235.31369 0.002438206 243.38125 250.03486
    213.02785 0.002646938 243.34112 249.97603
    238.91189 0.002388655 243.30109 249.91748
    260.72134 0.002185801 243.26114 249.85921
    239.68245 0.00241486 243.22129 249.80121
    246.09288 0.00233238 243.18151 249.74347
    252.34814 0.002298074 243.14183 249.68601
    242.09796 0.002368726 243.10223 249.62882
    276.53556 0.002066857 243.06272 249.5719
    240.37592 0.002412744 243.0233 249.51525
    261.39065 0.00226165 242.98396 249.45885
    260.17915 0.002238608 242.94471 249.40274
    259.10486 0.002251261 242.90556 249.34689
    276.9946 0.002124397 242.86648 249.29129
    285.08856 0.002062654 242.82749 249.23596
    261.89668 0.002277521 242.78859 249.1809
    244.98041 0.002471241 242.74978 249.12611
    253.53066 0.00233295 242.71106 249.07157
    272.59739 0.002198831 242.67242 249.01729
    261.99926 0.002309859 242.63387 248.96328
    275.33112 0.002170216 242.59541 248.90952
    258.75199 0.002359557 242.55703 248.85602
    276.73058 0.002173895 242.51875 248.80278
    276.19953 0.002175495 242.48055 248.7498
    297.35591 0.002014302 242.44244 248.69708
    293.06992 0.002030018 242.40441 248.64461
    253.62388 0.002370982 242.36647 248.59239
    269.08912 0.002295885 242.32862 248.54044
    252.01089 0.002424162 242.29086 248.48874
    277.45565 0.002193426 242.25318 248.43729
    259.04847 0.002355322 242.21559 248.3861
    273.26742 0.002216533 242.1781 248.33516
    258.86665 0.00236107 242.14069 248.28448
    265.42204 0.002307155 242.10336 248.23403
    255.3257 0.002375763 242.06612 248.18385
    265.87663 0.002306417 242.02897 248.13392
    249.43784 0.002421168 241.99191 248.08424
    261.71256 0.002238851 241.95493 248.03481
    260.89636 0.002223414 241.91805 247.98563
    248.93756 0.002301181 241.88125 247.9367
    238.52386 0.002409625 241.84454 247.88802
    260.83444 0.002177745 241.80791 247.83958
    258.26193 0.002217227 241.77138 247.7914
    271.92817 0.002138563 241.73493 247.74347
    254.51177 0.002249765 241.69857 247.69578
    249.30221 0.002279911 241.66229 247.64833
    239.14923 0.002387856 241.62611 247.60114
    223.25932 0.002516464 241.59001 247.5542
    284.06886 0.001987351 241.554 247.50751
    254.95688 0.002223509 241.51807 247.46105
    263.40439 0.002174328 241.48224 247.41484
    265.90303 0.0021455 241.4465 247.36889
    265.41593 0.002152681 241.41084 247.32317
    261.43454 0.002146546 241.37526 247.2777
    269.05547 0.002103249 241.33978 247.23248
    246.41898 0.002343581 241.30438 247.1875
    239.05894 0.002390545 241.26908 247.14278
    256.37504 0.002229073 241.23385 247.09829
    244.94009 0.002363468 241.19872 247.05404
    281.37428 0.002045134 241.16368 247.01006
    259.94751 0.002251767 241.12873 246.9663
    254.73624 0.002311496 241.09385 246.92279
    285.06595 0.002076542 241.05908 246.87954
    281.88474 0.002095412 241.02438 246.83652
    250.32879 0.002357259 240.98978 246.79375
    258.85268 0.002256055 240.95526 246.75122
    252.6888 0.002342933 240.92083 246.70894
    303.55815 0.001971812 240.88649 246.66691
    258.89222 0.002349352 240.85224 246.62511
    267.107 0.002236758 240.81807 246.58356
    256.43575 0.002324551 240.784 246.54227
    257.87586 0.002315662 240.75001 246.50121
    226.39184 0.002648958 240.71611 246.4604
    255.19642 0.002362535 240.68229 246.41983
    227.18483 0.002682578 240.64857 246.37952
    258.7483 0.002320355 240.61493 246.33945
    236.71932 0.002545747 240.58139 246.29962
    261.93563 0.002311303 240.54792 246.26003
    259.58627 0.002340012 240.51455 246.2207
    247.02484 0.00248309 240.48127 246.18161
    253.63228 0.002409076 240.44807 246.14278
    236.19787 0.002562507 240.41496 246.10418
    238.48406 0.002582516 240.38194 246.06583
    241.17724 0.002549842 240.34901 246.02774
    236.56431 0.002537572 240.31617 245.98989
    259.98708 0.002332696 240.28341 245.95228
    261.037 0.002244233 240.25075 245.91493
    230.87821 0.002504241 240.21817 245.87782
    258.06798 0.002239113 240.18568 245.84098
    276.80994 0.002069416 240.15327 245.80437
    263.87087 0.002143843 240.12096 245.76801
    261.23001 0.002197291 240.08874 245.73192
    250.46614 0.00225275 240.0566 245.69607
    273.91784 0.002073971 240.02455 245.66046
    252.69842 0.002278946 239.99258 245.62511
    258.11406 0.002196522 239.96071 245.59002
    246.00188 0.002278065 239.92893 245.55519
    237.3467 0.002370641 239.89723 245.5206
    237.7234 0.002330894 239.86562 245.48627
    262.33512 0.002148809 239.83411 245.4522
    232.67098 0.002469448 239.80268 245.41837
    240.46271 0.002350885 239.77133 245.38481
    274.80225 0.002060623 239.74008 245.3515
    263.75674 0.002147259 239.70892 245.31846
    233.69936 0.00239112 239.67784 245.28567
    264.30241 0.002150932 239.64684 245.25313
    276.92374 0.002089233 239.61595 245.22087
    258.77187 0.00219804 239.58513 245.18886
    271.07695 0.002115945 239.55441 245.15711
    244.20177 0.002371086 239.52378 245.12563
    238.1316 0.002431507 239.49323 245.0944
    278.9004 0.00208377 239.46278 245.06346
    236.85337 0.002468201 239.4324 245.03277
    242.40347 0.002409155 239.40212 245.00234
    241.96287 0.002442627 239.37193 244.97218
    272.7541 0.002126536 239.34183 244.9423
    264.27477 0.002223485 239.31182 244.91268
    268.81126 0.002257518 239.28189 244.88333
    247.13623 0.002421049 239.25205 244.85425
    251.25459 0.002353688 239.2223 244.82545
    244.34373 0.002469897 239.19264 244.79692
    232.56975 0.002540576 239.16307 244.76866
    216.027 0.002804185 239.13358 244.74068
    214.88482 0.002821652 239.10419 244.71299
    220.56046 0.002712061 239.07489 244.68556
    242.15318 0.002496731 239.04566 244.65841
    258.83847 0.002340336 239.01654 244.63155
    247.64397 0.002409296 238.9875 244.60497
    231.44831 0.002621813 238.95855 244.57867
    241.33009 0.002501774 238.92968 244.55266
    258.78182 0.002331221 238.90091 244.52693
    254.55274 0.002408542 238.87223 244.5015
    263.89171 0.002287258 238.84363 244.47634
    232.05649 0.002611102 238.81512 244.45148
    262.81578 0.002309577 238.7867 244.42692
    270.90346 0.002196672 238.75837 244.40265
    251.64639 0.002352355 238.73014 244.37868
    230.68959 0.002517978 238.70198 244.35499
    229.54046 0.002469329 238.67392 244.33161
    228.53164 0.002508718 238.64594 244.30854
    227.48998 0.002512898 238.61806 244.28577
    249.26621 0.002257174 238.59026 244.26328
    249.11417 0.002264711 238.56255 244.24112
    229.79597 0.002467309 238.53494 244.21927
    282.80333 0.001983052 238.50741 244.19773
    233.64774 0.002413421 238.47996 244.17648
    252.0783 0.002229576 238.45261 244.15557
    226.89559 0.002482853 238.42535 244.13497
    255.40979 0.002214403 238.39818 244.11468
    255.94551 0.002223029 238.37109 244.09471
    254.51453 0.002203991 238.34409 244.07507
    235.47857 0.002406626 238.31719 244.05575
    238.08147 0.002374511 238.29037 244.03676
    259.02523 0.002193836 238.26364 244.01809
    247.96883 0.002268899 238.237 243.99977
    263.68807 0.002175762 238.21045 243.98178
    249.48864 0.002295314 238.18399 243.96412
    269.25474 0.002170299 238.15762 243.9468
    228.11224 0.002509302 238.13133 243.92981
    254.3898 0.002243449 238.10514 243.91319
    266.99052 0.002126829 238.07903 243.89691
    247.27312 0.002347473 238.05301 243.88096
    254.23095 0.002280119 238.02709 243.86538
    255.93057 0.002280827 238.00125 243.85016
    276.79334 0.002092393 237.97551 243.8353
    258.26419 0.002293792 237.94984 243.82078
    259.02373 0.00227881 237.92427 243.80664
    261.59376 0.002296205 237.89879 243.79287
    250.86417 0.002384906 237.8734 243.77948
    234.56919 0.002555852 237.84809 243.76644
    251.67797 0.002376083 237.82288 243.75379
    249.21549 0.002378598 237.79776 243.74153
    253.70479 0.002382099 237.77272 243.72964
    258.14784 0.002341408 237.74777 243.71814
    255.44131 0.002341784 237.72292 243.70704
    256.72581 0.002370364 237.69815 243.69634
    252.98812 0.002394367 237.67347 243.68603
    239.93159 0.002483968 237.64888 243.67612
    257.89811 0.002364009 237.62439 243.66662
    258.43705 0.002350628 237.59998 243.65754
    253.54225 0.002398321 237.57566 243.64886
    263.69567 0.002311023 237.55142 243.6406
    255.48251 0.002355602 237.52728 243.63278
    275.14787 0.00217345 237.50323 243.62538
    224.1217 0.002705804 237.47927 243.61842
    267.39061 0.002246662 237.45539 243.61187
    288.62098 0.002051985 237.43161 243.60579
    254.46333 0.002290449 237.40791 243.60015
    225.25581 0.002519498 237.38431 243.59496
    241.4827 0.002378623 237.36079 243.59021
    255.61655 0.002295594 237.33736 243.58594
    256.67991 0.002231094 237.31403 243.58214
    244.19542 0.002348095 237.29078 243.5788
    281.13128 0.002015802 237.26762 243.57593
    265.71947 0.002123859 237.24455 243.57356
    246.84223 0.002303183 237.22158 243.57168
    229.95402 0.002481196 237.19869 243.57029
    234.5132 0.002399073 237.17588 243.56938
    235.43755 0.00238908 237.15318 243.569
    270.9127 0.002096953 237.13055 243.56913
    242.27256 0.00233066 237.10802 243.56978
    237.58368 0.002394103 237.08558 243.57094
    247.41474 0.0023141 237.06323 243.57264
    278.26388 0.002016607 237.04097 243.57489
    262.33738 0.002123223 237.0188 243.57767
    254.91409 0.00222408 236.99671 243.581
    247.32606 0.002272039 236.97472 243.5849
    244.58403 0.002362088 236.95281 243.58936
    251.22206 0.002287314 236.931 243.59441
    241.7035 0.002356213 236.90928 243.60002
    253.47436 0.0022898 236.88764 243.60623
    231.30248 0.0025262 236.8661 243.61304
    229.61002 0.002496556 236.84465 243.62046
    249.60619 0.002339899 236.82327 243.62847
    258.33137 0.00227569 236.802 243.63713
    265.83875 0.002229479 236.78082 243.64642
    266.95721 0.002191499 236.75972 243.65634
    265.87174 0.002214911 236.73871 243.6669
    265.0359 0.002248025 236.71779 243.67814
    276.38517 0.002197378 236.69697 243.69005
    260.23827 0.002291082 236.67624 243.70264
    248.17936 0.002405422 236.65558 243.7159
    247.3811 0.002394131 236.63503 243.72988
    240.89528 0.002491493 236.61456 243.74456
    240.43885 0.002532413 236.59419 243.75997
    275.38319 0.002214798 236.57389 243.77609
    242.22572 0.002490482 236.5537 243.79297
    228.73449 0.002653963 236.53359 243.81062
    242.42518 0.002455932 236.51357 243.82902
    276.94575 0.002156913 236.49364 242.51041
    254.1751 0.002380612 236.4738 242.53413
    253.39164 0.002408121 236.45406 242.55865
    244.70031 0.00246834 236.4344 242.58397
    238.30387 0.002566046 236.41483 242.61009
    212.88398 0.002810264 236.39535 242.63706
    259.76242 0.002283892 236.37597 242.66487
    242.23691 0.002447657 236.35667 242.69354
    282.43274 0.002066452 236.33745 242.72306
    246.5351 0.00234296 236.31834 242.7535
    214.36223 0.002653774 236.29931 242.78484
    226.81442 0.002524394 236.28038 242.8171
    223.93732 0.002541645 236.26152 242.85028
    290.21061 0.001969279 236.24276 242.88443
    247.62231 0.002299307 236.2241 242.91957
    265.44598 0.002139537 236.20552 242.95568
    232.31959 0.002430312 236.18703 242.99279
    228.06419 0.002482746 236.16863 243.03094
    238.74172 0.00237859 236.15032 243.07014
    254.173 0.002243653 236.13211 243.11042
    255.97138 0.002221543 236.11397 243.15175
    273.70717 0.002066235 236.09594 243.19422
    261.64733 0.002134812 236.078 243.23782
    276.71804 0.002031697 236.06014 243.28256
    238.62601 0.002381136 236.04237 243.32847
    278.79644 0.002034722 236.0247 243.37559
    275.1208 0.002026961 236.00711 243.42394
    275.5897 0.002062745 235.98962 243.47353
    219.52677 0.002604511 235.97221 243.52437
    219.4389 0.00259495 235.95489 243.57654
    239.96825 0.002387333 235.93767 243.63003
    246.56389 0.002344481 235.92054 243.68487
    231.34795 0.002464101 235.90348 243.74107
    235.92403 0.002467091 235.88653 243.7987
    244.80069 0.002386949 235.86967 243.85778
    254.5336 0.002268801 235.85289 243.91832
    248.77214 0.002361138 235.83621 243.98035
    251.61671 0.002347207 235.81961 244.04393
    251.78382 0.002309198 235.80311 244.10909
    259.78251 0.002266707 235.7867 244.17585
    232.45635 0.002564731 235.77037 244.24421
    277.33098 0.00215799 235.75414 244.31429
    257.69837 0.002336775 235.738 244.38608
    262.48182 0.0023 235.72195 244.45962
    264.25124 0.002242932 235.70599 244.53494
    251.62602 0.002373809 235.69012 244.61211
    270.35185 0.002226447 235.67434 244.69116
    242.52279 0.002481492 235.65865 244.77213
    238.04646 0.002559987 235.64305 244.85504
    281.57599 0.002122895 235.62754 244.93999
    274.22598 0.002205626 235.61213 245.02701
    251.18419 0.002411809 235.5968 245.11614
    280.94268 0.002140359 235.58155 245.2074
    274.4654 0.002183228 235.56641 245.30091
    226.47155 0.002684903 235.55135 245.39669
    286.1294 0.002077878 235.53639 245.4948
    280.59996 0.002137412 235.52151 245.59528
    259.33526 0.002299855 235.50673 245.69822
    263.21836 0.002234016 235.49204 245.80368
    262.43734 0.002243345 235.47744 245.91172
    248.05591 0.002353817 235.46291 246.02235
    253.01071 0.002260499 235.4485 246.13574
    272.30358 0.002114152 235.43416 246.2519
    245.09529 0.002362397 235.41992 246.37093
    247.93371 0.002295456 235.40577 246.49285
    306.8772 0.001857016 235.39171 246.61782
    285.66118 0.001989058 235.37774 246.74588
    254.50085 0.002213652 235.36386 246.87712
    234.67425 0.002415418 235.35007 247.01159
    238.61265 0.002387442 235.33637 247.14945
    238.55468 0.002395854 235.32276 247.29077
    249.9517 0.002257793 235.30925 247.43564
    274.22045 0.002094004 235.29582 247.58411
    288.57441 0.001973813 235.28249 247.73638
    270.71131 0.002103618 235.26924 247.89252
    328.15055 0.001706574 235.25609 248.05264
    255.96538 0.002223096 235.24303 248.21681
    241.36446 0.002321542 235.23005 248.38523
    242.41518 0.002336084 235.21718 248.55801
    241.31032 0.002383098 235.20438 248.73526
    266.73163 0.002115987 235.19168 248.91707
    274.82475 0.002054247 235.17907 249.10369
    263.28159 0.002179364 235.16655 249.29521
    286.06813 0.002010015 235.15413 249.49178
    267.5005 0.002170606 235.14179 249.69352
    254.49186 0.002298184 235.12954 249.90069
    249.53508 0.002335503 235.11739 250.11341
    258.56684 0.00226555 235.10532 250.33187
    277.68304 0.002103166 235.09334 250.55619
    263.50847 0.002231496 235.08146 250.78668
    260.42971 0.002290208 235.06967 251.02351
    268.82335 0.002251045 235.05798 251.26687
    265.24061 0.002232201 235.04635 251.5169
    241.95413 0.002496156 235.03484 251.77401
    266.00249 0.002253213 235.02342 252.03833
    253.3433 0.002395491 235.01208 252.31014
    257.33127 0.00232836 235.00082 252.58961
    287.45657 0.002101386 234.98967 252.87718
    278.5704 0.002149647 234.97861 253.17306
    264.09405 0.002284186 234.96764 253.47754
    247.55218 0.00243166 234.95674 253.79086
    270.79702 0.002253379 234.94596 254.11352
    257.91414 0.002314086 234.93525 254.44577
    288.05168 0.002101011 234.92465 254.78799
    273.95967 0.002191534 234.91412 255.14044
    235.57738 0.002565709 234.90369 255.50372
    272.10243 0.002196827 234.89336 255.87816
    264.55869 0.002286373 234.88312 256.26418
    289.97849 0.00207483 234.87295 256.66214
    243.87408 0.002424601 234.86289 257.07273
    291.45323 0.001998683 234.85292 257.49636
    285.38388 0.002019257 234.84304 257.93356
    258.58658 0.002240755 234.83324 258.38476
    284.82214 0.002047094 234.82354 258.8508
    294.29751 0.001983624 234.81393 259.33217
    291.4527 0.001986641 234.80442 259.82955
    269.16619 0.00213626 234.79499 260.34347
    268.11204 0.002135318 234.78565 260.87493
    279.41775 0.002059588 234.77641 261.42457
    284.44413 0.002026325 234.76726 261.15585
    299.17714 0.001900066 234.75819 261.74627
    272.03572 0.002074823 234.74922 262.35759
    274.88294 0.002056514 234.74034 262.9906
    250.53456 0.00224704 234.73155 263.64634
    247.73465 0.002309295 234.72285 264.32569
    269.97439 0.002124587 234.71424 265.03014
    270.90962 0.002109622 234.70573 265.76074
    251.57104 0.002260015 234.6973 266.51876
    288.01617 0.001955476 234.68897 267.30536
    246.38869 0.002296864 234.68072 268.12239
    264.81521 0.002163186 234.67258 268.9712
    280.42508 0.002039293 234.66452 269.85342
    280.33655 0.002065907 234.65655 270.77059
    271.4036 0.002105468 234.64867 271.725
    279.97027 0.002029197 234.64089 272.71843
    276.6317 0.002093389 234.63319 273.753
    281.55106 0.002091968 234.62558 274.83072
    294.44349 0.001981773 234.61807 275.95455
    291.90547 0.001995707 234.61065 277.12683
    286.59069 0.00203931 234.60332 278.35035
    309.46954 0.001874002 234.59608 279.6278
    309.52555 0.001911395 234.58893 280.96301
    311.21908 0.001913767 234.58187 282.35913
    327.52964 0.001808601 234.57491 283.8199
    291.51869 0.002062988 234.56803 285.34894
    278.87795 0.002155126 234.56125 286.95134
    300.61255 0.001959458 234.55457 288.63139
    306.81253 0.001966566 234.54797 290.39416
    278.27619 0.00216934 234.54145 292.24466
    323.49426 0.001865576 234.53504 294.18974
    266.73568 0.00226701 234.52871 296.23538
    310.8932 0.00190815 234.52248 298.3886
    299.14787 0.002006166 234.51633 300.65643
    339.41557 0.001802256 234.51028 303.0483
    297.24233 0.002007693 234.50432 305.57274
    311.499 0.001952916 234.49845 308.23967
    344.37455 0.001741117 234.49267 311.05923
    298.37163 0.002006092 234.48699 314.0447
    336.83018 0.001794324 234.48139 317.20851
    309.99703 0.001948138 234.47589 320.56505
    355.38216 0.001651878 234.47048 324.12934
    366.16605 0.001600863 234.46516 327.92062
    357.27415 0.001621232 234.45993 331.95749
    358.01276 0.001613058 234.45479 336.26149
    356.41794 0.001638663 234.44974 340.85547
    341.39389 0.001699501 234.44479 345.76833
    367.31102 0.001583881 234.43993 351.02879
    374.34767 0.001517707 234.43516 356.67028
    375.90238 0.00149629 234.43047 362.72875
    381.07602 0.001507707 234.42588 369.24924
    396.27204 0.001461696 234.42139 376.27799
    415.57919 0.001375485 234.41698 383.86883
    383.34913 0.001508541 234.41266 392.0809
    387.46036 0.001475953 234.40843 400.98776
    424.99387 0.001330578 234.40431 410.66719
    450.44252 0.001275929 234.40027 421.21042
    478.64667 0.001195016 234.39632 432.71965
    477.87089 0.001183147 234.39246 445.32183
    487.04502 0.001164982 234.3887 459.15519
    456.01886 0.001236435 234.38503 474.384
    480.95951 0.001180346 234.38144 491.1962
    526.55863 0.001083554 234.37795 509.82601
    539.84185 0.001063782 234.37455 530.537
    546.05644 0.001050169 234.37124 553.64715
    608.2352 0.000951691 234.36802 579.53016
    603.92499 0.000948174 234.3649 608.65597
    600.13672 0.000961764 234.36187 641.5732
    670.74159 0.000862335 234.35893 678.95961
    671.69876 0.000869124 234.35607 721.64147
    739.84467 0.000783394 234.35332 770.69072
    818.48536 0.000716198 234.35065 827.45386
    837.895 0.000696436 234.34809 893.75257
    930.22516 0.000635481 234.34559 972.16017
    1065.40561 0.000558498 234.3432 1066.65729
    1263.71963 0.000478855 234.34091 1183.57369
    1398.40366 0.000425431 234.3387 1333.43208
    1568.90501 0.000379698 234.33658 1533.55594
    1918.31484 0.000310471 234.33455 1811.74471
    2230.06029 0.000268926 234.33262 2209.5355
    2777.41626 0.000217658 234.33078 2784.3469
    3578.99331 0.000169684 234.32903 3607.16789
    4465.6758 0.00013355 234.32736 4754.83713
    5735.72552 0.000104636 234.3258 6292.47571
    7528.92956 0.000080154 234.32433 8250.66955
    9947.52049 0.000060417 234.32294 10595.75751
    12311.86541 0.000049576 234.32165 13196.6654
    14524.44054 0.000041601 234.32046 15775.91811
    16695.11158 0.00003595 234.31935 17877.70216
    17714.06779 0.000033654 234.31833 18946.1777
    17501.97911 0.000033954 234.3174 18619.09669
    16407.05953 0.000036281 234.31658 17013.59334
    14061.59467 0.00004242 234.31583 14626.73357
    11772.27947 0.0000499 234.31517 11992.64831
    9282.95992 0.00006306 234.31462 9483.7028
    7211.55899 0.000080304 234.31416 7305.33503
    5465.45894 0.000107312 234.31378 5539.50395
    4105.93656 0.000142223 234.31349 4186.58557
    3155.14463 0.000184945 234.3133 3196.23687
    2602.26486 0.000220599 234.31321 2495.91487
    2178.93818 0.000265868 234.3132 2009.99434
    1841.37173 0.000313857 234.31328 1673.00113
    1508.63752 0.000381345 234.31346 1434.64317
    1313.28883 0.000437022 234.31373 1260.15199
    1137.73363 0.000508415 234.31409 1126.99311
    1002.98665 0.000570245 234.31454 1021.33042
    938.56439 0.000610389 234.31508 934.77263
    840.91094 0.000688575 234.31571 862.26766
    795.7679 0.000716102 234.31645 800.58427
    747.32698 0.000757536 234.31726 747.54432
    693.38522 0.000834089 234.31817 701.54034
    643.03368 0.000887828 234.31917 661.38331
    615.52239 0.000914921 234.32027 626.12793
    603.49938 0.000953034 234.32145 595.0222
    526.69501 0.001104236 234.32273 567.43357
    505.23073 0.001141667 234.3241 542.86246
    529.61317 0.001091484 234.32556 520.8887
    532.14396 0.001091057 234.32711 501.16649
    544.78966 0.001069928 234.32876 483.39288
    467.23486 0.001255343 234.3305 467.32525
    446.81008 0.001291607 234.33233 452.75375
    421.39426 0.001397994 234.33424 439.50258
    425.52535 0.001384684 234.33626 427.41239
    384.94788 0.001544776 234.33836 416.35492
    385.32236 0.001532301 234.34056 406.63134
    375.64285 0.001574546 234.34285 397.31686
    362.59913 0.00166566 234.34523 388.73495
    421.75323 0.001436451 234.3477 380.81303
    432.87703 0.001365438 234.35027 373.48552
    382.21608 0.00158043 234.35291 366.69626
    402.00939 0.001507125 234.35566 360.39115
    399.3554 0.001503564 234.35851 354.52682
    376.8871 0.001601339 234.36144 349.06334
    338.34446 0.001812569 234.36445 343.96633
    306.63729 0.001970699 234.36757 339.20169
    370.21791 0.001630287 234.37078 334.74231
    333.08529 0.001814456 234.37408 330.5628
    343.03593 0.001764018 234.37747 326.64123
    349.10418 0.001747998 234.38095 322.9552
    318.16782 0.00190379 234.38453 320.30294
    313.80417 0.001924347 234.3882 317.03872
    327.86163 0.001839782 234.39195 313.96121
    325.68703 0.001825547 234.3958 311.05519
    310.72623 0.001901781 234.39975 308.30886
    317.72449 0.001896862 234.40378 305.7108
    315.59741 0.001879381 234.4079 303.25119
    323.64045 0.001826687 234.41212 300.91935
    343.52378 0.001696625 234.41643 298.70712
    318.12916 0.001810156 234.42084 296.60658
    330.54544 0.001761341 234.42532 294.61079
    291.47016 0.002009998 234.42991 292.71213
    263.87249 0.002193923 234.43459 290.90485
    300.06478 0.001924715 234.43937 289.18323
    296.10522 0.001962104 234.44422 287.54236
    263.46622 0.002204716 234.44918 285.97662
    302.31158 0.001888006 234.45422 284.48187
    282.02096 0.002071863 234.45936 283.05392
    326.23264 0.00179406 234.46459 281.68923
    312.29826 0.001848601 234.46991 280.38353
    277.39656 0.002058976 234.47533 279.13382
    315.40851 0.001829136 234.48083 277.93697
    292.98626 0.001968719 234.48643 276.79037
    251.55181 0.002268978 234.49211 275.69075
    268.70988 0.002142432 234.4979 274.63587
    303.84546 0.001916352 234.50377 273.62339
    317.76573 0.001823718 234.50973 272.6513
    269.86967 0.002120585 234.51579 271.71711
    254.87657 0.002258017 234.52194 270.8191
    276.3628 0.002134484 234.52819 269.95548
    266.32669 0.002237049 234.53451 269.12472
    267.07425 0.002169974 234.54094 268.32486
    312.38118 0.001880961 234.54746 267.55458
    289.96067 0.002048321 234.55407 266.81249
    258.04695 0.002317616 234.56077 266.09741
    275.4295 0.002142404 234.56756 265.40776
    276.11037 0.002189568 234.57445 264.74256
    261.94765 0.002283236 234.58143 264.10066
    255.60363 0.002367962 234.5885 263.4812
    286.43995 0.002108009 234.59565 262.88285
    256.62174 0.002395046 234.60291 262.30487
    276.13962 0.002171443 234.61025 261.74636
    240.58804 0.002511058 234.6177 261.20661
    221.22511 0.002732023 234.62522 260.68456
    261.87854 0.002341216 234.63284 260.17961
    292.10035 0.002077081 234.64055 259.69104
    259.50919 0.002354444 234.64837 259.21831
    252.58316 0.002408548 234.65625 258.76051
    261.51016 0.002320035 234.66424 258.3172
    261.12934 0.002336134 234.67232 257.88777
    279.53756 0.002172893 234.6805 257.47179
    254.25375 0.00239709 234.68876 257.06851
    268.43371 0.002277522 234.69712 256.67757
    268.8122 0.002284221 234.70557 256.29849
    275.80843 0.002217056 234.71411 255.93091
    256.21079 0.002377034 234.72274 255.5742
    241.89816 0.002490998 234.73147 255.22808
    237.98924 0.002535515 234.74028 254.89213
    243.38588 0.002480901 234.7492 254.56609
    222.77131 0.002696482 234.75819 254.24941
    260.05114 0.002286132 234.76729 253.94187
    241.25871 0.002432218 234.77648 253.64313
    236.26517 0.002443794 234.78575 253.35294
    270.434 0.002183768 234.79511 253.07087
    247.93718 0.002381036 234.80458 252.79673
    241.35906 0.002416615 234.81413 252.53023
    211.67425 0.002770341 234.82377 252.27119
    236.29979 0.00247117 234.83351 252.01922
    260.55787 0.002241874 234.84334 251.77415
    278.32494 0.002094994 234.85326 251.53577
    273.57869 0.002108452 234.86328 251.30391
    266.81375 0.002191527 234.87338 251.07822
    255.45657 0.002294022 234.88358 250.8586
    247.30551 0.002291456 234.89387 250.64485
    244.944 0.002342511 234.90425 250.43681
    249.60117 0.002333092 234.91472 250.23422
    239.85556 0.002432237 234.92528 250.03697
    249.48943 0.002327884 234.93594 249.84488
    241.91535 0.002409224 234.9467 249.65786
    263.43466 0.002215128 234.95753 249.47564
    249.93233 0.002384554 234.96846 249.29814
    252.03006 0.002345607 234.97949 249.12522
    244.45002 0.002409655 234.99061 248.95678
    250.49733 0.002381973 235.00181 248.7926
    245.80151 0.002420416 235.01311 248.63263
    252.97118 0.002349271 235.02451 248.47672
    251.12842 0.002428053 235.03599 248.3248
    269.16762 0.002231015 235.04756 248.17667
    254.74896 0.002379288 235.05924 248.0323
    267.02747 0.002256439 235.071 247.89156
    257.9345 0.002333977 235.08285 247.75438
    294.72912 0.002071314 235.09478 247.62059
    262.42099 0.002352293 235.10683 247.49017
    252.00655 0.002420529 235.11896 247.363
    276.85381 0.002209858 235.13119 247.23903
    261.58923 0.002311883 235.14349 247.1181
    236.73624 0.002549013 235.1559 247.00019
    285.75551 0.002168297 235.16839 246.88521
    262.60831 0.002328173 235.18098 246.7731
    271.46371 0.002237656 235.19366 246.66374
    254.44049 0.00241943 235.20644 246.55711
    245.20326 0.002481543 235.2193 246.4531
    255.90482 0.002379324 235.23226 246.35172
    240.68405 0.002557898 235.2453 246.25279
    222.45602 0.002749898 235.25844 246.15634
    250.78823 0.002440156 235.27168 246.06228
    236.56172 0.002608973 235.285 245.97058
    253.92347 0.002383376 235.29841 245.88112
    244.14929 0.0024961 235.31192 245.7939
    247.40904 0.002475081 235.32552 245.70885
    249.63165 0.002400328 235.33921 245.62595
    269.7046 0.002192709 235.35299 245.5451
    234.66026 0.002537309 235.36687 245.46628
    257.19317 0.002291155 235.38083 245.38943
    266.7047 0.002220593 235.3949 245.31456
    277.97165 0.002114041 235.40904 245.24153
    246.01193 0.002387724 235.42329 245.17037
    200.90829 0.002929769 235.43763 245.10103
    250.23139 0.0023354 235.45205 245.03347
    263.31331 0.002184434 235.46657 244.96762
    243.68442 0.002427524 235.48118 244.90348
    259.17975 0.002265053 235.49588 244.84099
    284.57026 0.002038362 235.51068 244.78015
    222.96676 0.002637455 235.52556 244.72088
    230.91847 0.002514332 235.54054 244.66316
    281.52598 0.002084119 235.55561 244.60698
    239.4118 0.002447974 235.57078 244.55232
    284.85548 0.002047321 235.58602 244.49909
    278.61228 0.002107621 235.60136 244.4473
    271.48509 0.002185074 235.61681 244.39693
    254.06661 0.002299774 235.63234 244.34794
    240.75916 0.002496645 235.64795 244.3003
    219.02282 0.002762929 235.66367 244.25398
    258.84186 0.002303709 235.67947 244.20896
    239.94975 0.0024787 235.69537 244.16524
    242.03707 0.002475908 235.71135 244.12275
    254.27635 0.002360233 235.72743 244.0815
    238.1781 0.002559235 235.74361 244.04146
    213.76288 0.002834063 235.75988 244.00261
    248.88815 0.0024687 235.77622 243.9649
    239.47185 0.002544603 235.79267 243.92834
    240.06602 0.002507345 235.80921 243.89291
    283.23456 0.002169329 235.82585 243.8586
    253.42834 0.002444364 235.84256 243.82534
    258.98958 0.002342271 235.85938 243.79316
    226.5483 0.002696544 235.87629 243.76202
    254.47186 0.0023863 235.89329 243.73192
    262.75755 0.002299432 235.91037 243.70282
    228.15993 0.002690961 235.92755 243.67472
    247.62547 0.002471111 235.94483 243.6476
    259.83147 0.002378079 235.96219 243.62144
    263.16717 0.00235068 235.97964 243.59621
    267.41168 0.002279021 235.99719 243.57193
    275.23677 0.002233689 236.01484 243.54856
    283.51676 0.002180432 236.03257 243.52609
    276.7682 0.002214935 236.05038 243.50451
    254.98182 0.00243422 236.0683 243.48381
    274.69034 0.002222042 236.08631 243.46396
    226.01501 0.00268839 236.10442 243.44498
    237.58092 0.002560995 236.12259 243.4268
    254.27006 0.002364167 236.14088 243.40946
    262.09875 0.002279102 236.15925 243.39293
    246.19759 0.002419253 236.17772 243.3772
    257.58055 0.002287136 236.19627 243.36226
    250.07014 0.002344998 236.21492 243.34809
    257.92717 0.002311676 236.23367 243.33469
    267.34016 0.00219632 236.2525 243.32205
    253.19083 0.0023041 236.27141 243.31014
    255.25652 0.002296265 236.29043 243.29897
    247.88596 0.002371836 236.30954 243.28853
    283.08797 0.002069042 236.32874 243.2788
    244.66542 0.002402465 236.34802 243.26977
    259.20604 0.002257475 236.36741 243.26145
    236.59562 0.002490185 236.38688 243.25381
    228.35307 0.002595573 236.40645 243.24686
    263.1024 0.002197825 236.42609 243.24055
    257.96713 0.002256733 236.44585 243.23493
    268.25563 0.002214566 236.46568 243.22995
    252.70617 0.00236585 236.48562 243.22563
    291.35566 0.00199267 236.50563 243.22194
    241.86444 0.002415024 236.52575 243.21888
    285.28204 0.002076791 236.54596 243.21645
    273.72288 0.002228636 236.56625 243.21463
    266.14549 0.002245393 236.58664 243.21342
    242.01996 0.002480249 236.60712 243.21281
    243.89271 0.002467409 236.62769 243.2128
    245.30579 0.002416084 236.64836 243.21338
    244.28216 0.002478905 236.6691 243.21454
    257.91785 0.002402578 236.68995 243.21629
    271.80292 0.002224253 236.71089 243.2186
    254.70221 0.002398342 236.73192 243.22149
    241.0416 0.002525577 236.75303 243.22492
    260.05284 0.002301257 236.77425 243.22892
    238.76382 0.002572066 236.79556 243.23346
    255.10189 0.002390432 236.81696 243.23854
    248.60551 0.002475238 236.83843 243.24416
    263.37353 0.00233905 236.86001 243.25032
    286.33084 0.002122991 236.88168 243.25701
    260.92606 0.002334449 236.90344 243.26422
    303.14119 0.002057182 236.92528 243.27194
    264.72555 0.002291759 236.94723 243.2802
    234.70324 0.002614924 236.96926 243.28895
    220.33738 0.002783519 236.99139 243.29821
    242.70708 0.00250549 237.0136 243.30797
    262.71258 0.002327511 237.03591 243.31823
    279.7838 0.00223575 237.05831 243.32899
    269.4508 0.002319576 237.08081 243.34024
    252.82375 0.00246433 237.10338 243.35197
    263.10025 0.002326547 237.12605 243.36418
    237.29412 0.002595231 237.14882 243.37688
    250.95233 0.002452073 237.17168 243.39006
    249.62989 0.002415239 237.19462 243.40369
    260.4067 0.002332605 237.21766 243.4178
    258.57851 0.002316181 237.24079 243.43238
    236.3691 0.002512533 237.26401 243.44743
    236.06741 0.002509601 237.28732 243.46292
    260.00706 0.002304256 237.31072 243.47888
    258.35308 0.002278741 237.33422 243.49529
    242.13714 0.002429842 237.35781 243.51216
    271.94303 0.002171532 237.38147 243.52946
    291.63294 0.00199184 237.40525 243.54723
    267.20648 0.002208295 237.42911 243.56543
    263.54635 0.002243545 237.45306 243.58408
    230.59053 0.002557403 237.47709 243.60316
    250.83801 0.002335641 237.50122 243.62268
    244.85203 0.002402624 237.52546 243.64264
    265.51154 0.002212768 237.54977 243.66302
    241.06704 0.002481437 237.57416 243.68383
    227.87267 0.002636745 237.59866 243.70508
    257.19716 0.002319686 237.62326 243.72676
    277.08258 0.002151636 237.64793 243.74886
    234.47854 0.002535698 237.6727 243.77138
    251.45892 0.002374554 237.69756 243.79433
    222.78934 0.002745165 237.72251 243.81769
    236.44671 0.002554356 237.74755 243.84147
    250.62747 0.002439147 237.77268 243.86567
    275.96557 0.002192663 237.7979 243.89028
    267.17604 0.002240698 237.82322 243.91531
    270.16207 0.002253044 237.84863 243.94076
    250.35249 0.002436782 237.87413 243.96661
    251.40107 0.002416499 237.89972 243.99287
    261.74124 0.002322938 237.92539 244.01955
    258.16514 0.002348565 237.95117 244.04663
    247.39261 0.002447466 237.97702 244.07412
    247.52595 0.002492773 238.00298 244.10202
    266.9955 0.002269464 238.02902 244.13032
    246.22775 0.002487434 238.05515 244.15903
    223.46845 0.002730618 238.08136 244.18813
    254.40385 0.002385816 238.10769 244.21765
    234.0902 0.002651025 238.1341 244.24757
    286.74588 0.002197735 238.16059 244.27789
    290.96528 0.002109575 238.18718 244.30861
    277.06816 0.002241685 238.21386 244.33974
    268.82674 0.002330325 238.24062 244.37126
    287.06163 0.002206158 238.26749 244.40319
    277.16023 0.002318937 238.29443 244.43551
    283.4179 0.002254861 238.32148 244.46825
    275.0975 0.002293743 238.34861 244.50137
    243.0095 0.002537842 238.37583 244.5349
    259.87333 0.002338287 238.40314 244.56882
    275.81955 0.002189317 238.43054 244.60315
    273.87604 0.002208688 238.45804 244.63787
    244.32583 0.002464352 238.48563 244.67301
    240.25394 0.002503663 238.51329 244.70852
    248.38685 0.002410467 238.54107 244.74446
    222.43919 0.002660275 238.56892 244.78078
    219.56929 0.002740813 238.59687 244.81751
    268.12026 0.002213275 238.62491 244.85465
    272.19933 0.002187594 238.65303 244.89217
    244.6924 0.002424221 238.68125 244.9301
    267.02112 0.0022213 238.70957 244.96846
    265.49418 0.002221536 238.73796 245.00719
    240.49489 0.002488229 238.76645 245.04634
    301.08421 0.001967498 238.79504 245.08589
    273.86288 0.002195647 238.8237 245.12584
    249.95508 0.002384979 238.85246 245.16619
    235.39911 0.00248812 238.8813 245.20696
    253.26955 0.002353995 238.91025 245.24814
    241.02595 0.002516846 238.93929 245.28973
    259.87258 0.002319809 238.9684 245.33171
    281.44762 0.002146902 238.99762 245.37413
    246.06883 0.002440979 239.02693 245.41696
    231.46821 0.00258677 239.05633 245.4602
    228.24107 0.002657353 239.0858 245.50383
    263.48689 0.002303449 239.11537 245.5479
    274.02208 0.00224454 239.14505 245.59238
    258.70537 0.002346931 239.1748 245.63729
    269.5578 0.002248685 239.20463 245.68259
    260.86836 0.002306482 239.23457 245.72834
    249.67138 0.002461212 239.2646 245.77451
    247.17434 0.002458978 239.29472 245.8211
    270.74225 0.002289824 239.32491 245.86811
    276.93221 0.002201923 239.35521 245.91556
    270.84172 0.002232245 239.38561 245.96344
    265.00357 0.002295854 239.41608 246.01174
    280.83947 0.002161723 239.44664 246.06048
    257.63946 0.002357973 239.4773 246.10966
    262.66413 0.002372029 239.50805 246.15928
    272.50419 0.002278805 239.53889 246.20935
    247.98653 0.002474521 239.5698 246.25983
    266.31434 0.002383386 239.60082 246.31078
    264.62656 0.002427211 239.63193 246.36218
    245.91402 0.002633266 239.66313 246.41402
    251.7348 0.002613736 239.69441 246.4663
    243.11538 0.002703677 239.72579 246.51906
    269.33791 0.002447099 239.75726 246.57226
    287.10935 0.002230057 239.78882 246.62593
    276.93559 0.002227918 239.82046 246.68005
    273.84718 0.002200892 239.85219 246.73464
    243.2979 0.002468728 239.88402 246.7897
    265.25946 0.002247849 239.91594 246.84524
    257.30569 0.002350775 239.94793 246.90123
    249.84128 0.002411911 239.98004 246.95772
    243.02786 0.002428356 240.01222 247.01468
    270.50649 0.002185597 240.0445 247.07212
    262.6928 0.002239709 240.07685 247.13004
    290.74393 0.002036252 240.10931 247.18847
    268.05039 0.002224971 240.14186 247.24739
    298.64299 0.001978427 240.17449 247.3068
    301.18673 0.00195861 240.2072 247.3667
    271.62678 0.002199676 240.24002 247.42712
    263.23795 0.002237744 240.27293 247.48805
    226.22916 0.002621363 240.30592 247.54949
    216.85955 0.002754498 240.339 247.61144
    228.26067 0.00262341 240.37217 247.67391
    313.44978 0.001899546 240.40544 247.73692
    268.07739 0.002229571 240.43879 247.80044
    251.58525 0.0023669 240.47221 247.86449
    240.34635 0.002531661 240.50575 247.92909
    264.63146 0.002266997 240.53937 247.99424
    263.91574 0.002274743 240.57308 248.05992
    254.17678 0.002388966 240.60687 248.12615
    232.47824 0.002605545 240.64076 248.19293
    254.16712 0.002373433 240.67474 248.26029
    255.12566 0.002398272 240.7088 248.3282
    240.03475 0.002535501 240.74294 248.39668
    239.15086 0.002515723 240.7772 248.46576
    291.84999 0.002086697 240.81154 248.53541
    288.89754 0.002092254 240.84597 248.60564
    305.74561 0.002018189 240.88046 248.67644
    234.75204 0.002609371 240.91507 248.74787
    239.04043 0.002539045 240.94976 248.8199
    244.11836 0.002496217 240.98454 248.89254
    255.69996 0.002370993 241.01941 248.96578
    278.03088 0.002199153 241.05436 249.03966
    283.08342 0.002231903 241.08941 249.11416
    247.96224 0.00250825 241.12456 249.1893
    275.20448 0.002293078 241.15977 249.26506
    245.85126 0.00257676 241.19508 249.34149
    255.81579 0.002442247 241.23049 249.41858
    274.76469 0.002339208 241.26598 249.49631
    254.16473 0.002566757 241.30156 249.57472
    270.20349 0.002406382 241.33724 249.65382
    255.90075 0.002561852 241.37299 249.73358
    282.18673 0.002327848 241.40884 249.81404
    259.62174 0.002428069 241.44477 249.89519
    278.64076 0.002172353 241.4808 249.97706
    287.00774 0.002102787 241.51692 250.05965
    272.01213 0.002181268 241.55312 250.14294
    252.45977 0.002341397 241.58941 250.22697
    282.95774 0.002097344 241.62579 250.31176
    266.30992 0.002223522 241.66226 250.39728
    258.32357 0.00230038 241.69882 250.48356
    220.91087 0.002700869 241.73546 250.5706
    245.67389 0.002383959 241.7722 250.65843
    262.15265 0.002236874 241.80903 250.74705
    272.85244 0.002140203 241.84594 250.83644
    263.85279 0.002234158 241.88294 250.92664
    274.17554 0.002161683 241.92003 251.01768
    243.0668 0.002417379 241.95721 251.10953
    249.9001 0.002350476 241.99448 251.20221
    256.74114 0.002289036 242.03183 251.29573
    258.34997 0.002289951 242.06928 251.39013
    241.94032 0.002489501 242.10681 251.48539
    234.35905 0.002532311 242.14444 251.58153
    251.54003 0.002348657 242.18213 251.67854
    258.80374 0.002307842 242.21993 251.77649
    266.69516 0.002203826 242.25782 251.87534
    284.50551 0.002101144 242.2958 251.97512
    243.70498 0.002482833 242.33385 252.07583
    250.63376 0.002391987 242.37201 252.17751
    261.44639 0.002271929 242.41025 252.28016
    285.35466 0.002127166 242.44858 252.38378
    265.12943 0.00228468 242.48699 252.4884
    232.40153 0.00263453 242.5255 252.59404
    258.41205 0.00234866 242.5641 252.70069
    258.7193 0.002330845 242.60279 252.80839
    253.85806 0.002382087 242.64153 252.91711
    252.66571 0.00241398 242.6804 253.02694
    262.44409 0.0022892 242.71934 253.13784
    290.95828 0.002095381 242.75839 253.24984
    253.66262 0.002374524 242.79749 253.36295
    260.62113 0.002332189 242.83671 253.47722
    231.8178 0.002644061 242.876 253.59263
    244.68728 0.002519433 242.9154 253.70921
    260.78364 0.00238816 242.95486 253.82697
    252.25314 0.002479305 242.99441 253.94593
    272.46861 0.002298299 243.03407 254.06614
    269.12175 0.002311465 243.07382 254.18758
    264.72564 0.002396563 243.11363 254.31028
    246.43286 0.00262334 243.15355 254.43428
    267.70828 0.002439008 243.19355 254.55958
    295.00324 0.00221805 243.23364 254.6862
    264.94157 0.002392488 243.2738 254.81416
    264.40773 0.002300228 243.31406 254.94351
    279.9185 0.002134847 243.35443 255.07427
    263.6466 0.002233429 243.39486 255.20641
    246.6337 0.002363544 243.43537 255.33999
    231.79864 0.002554037 243.47599 255.47507
    247.93006 0.002379595 243.51669 255.61163
    254.27703 0.002299091 243.55749 255.74969
    270.27091 0.002156589 243.59835 255.88929
    257.11517 0.002280007 243.63932 256.03048
    255.54451 0.002301036 243.68037 256.17326
    271.77391 0.002144115 243.72151 256.31765
    238.69107 0.002431958 243.76272 256.46369
    246.77586 0.002344178 243.80405 256.61146
    285.99858 0.002011206 243.84545 256.76092
    261.61349 0.002221101 243.88694 256.91211
    259.31294 0.002248588 243.9285 257.06507
    253.1025 0.002310253 243.97017 257.21987
    278.45529 0.002118495 244.01191 257.3765
    239.77477 0.002427766 244.05376 257.53501
    255.02899 0.002277981 244.09567 257.69542
    263.24287 0.002247636 244.13768 257.85781
    250.15004 0.002369522 244.17978 258.02218
    257.47509 0.002272087 244.22197 258.18855
    254.55981 0.002324785 244.26423 258.35699
    246.38174 0.002392984 244.30659 258.52755
    251.12617 0.002377101 244.34903 258.70026
    269.42129 0.00222365 244.39158 258.87514
    272.3797 0.002217164 244.43418 259.05226
    274.75758 0.002205633 244.47689 259.23166
    241.16186 0.002515346 244.51968 259.41339
    265.70861 0.002244202 244.56257 259.59747
    242.76961 0.002539776 244.60552 259.78397
    279.64094 0.002181854 244.64858 259.97296
    265.92476 0.002287922 244.69171 260.16446
    277.41742 0.002175869 244.73495 260.35852
    244.25248 0.002470295 244.77824 260.5552
    269.59918 0.002238298 244.82166 260.7546
    267.15765 0.002276361 244.86515 260.95672
    263.3493 0.002310502 244.90873 261.16162
    290.80114 0.002124678 244.95236 261.36938
    263.79082 0.002338325 244.99612 261.58009
    265.74786 0.002300655 245.03995 261.79378
    242.00777 0.002596755 245.08388 262.01048
    237.72545 0.002616948 245.12787 262.23032
    253.39476 0.002483449 245.17197 262.45338
    253.80332 0.002477452 245.21614 262.67968
    258.42401 0.002455066 245.2604 262.90928
    282.93466 0.002217632 245.30475 263.14232
    286.88341 0.002151224 245.34918 263.37886
    274.60981 0.002192739 245.39371 263.61897
    280.26298 0.002102413 245.43832 263.8627
    243.21622 0.002407636 245.48301 264.11019
    244.37515 0.002361045 245.52779 264.36152
    230.52372 0.002507238 245.57266 264.61678
    245.20787 0.002385348 245.61762 264.87602
    287.06466 0.002023203 245.66265 265.13938
    234.52274 0.002454365 245.70778 265.40699
    276.04346 0.002092742 245.75299 265.6789
    321.9509 0.001782643 245.79829 265.95519
    302.24694 0.00192051 245.84365 266.23604
    302.29152 0.001911811 245.88912 266.52156
    265.12233 0.002165087 245.93469 266.81186
    266.16723 0.002163927 245.98033 267.10699
    274.1144 0.002105149 246.02605 267.40717
    278.48805 0.002027891 246.07186 267.7125
    302.68727 0.001932276 246.11775 268.02311
    304.50559 0.001908925 246.16374 268.3391
    271.3446 0.002150516 246.2098 268.66068
    295.31157 0.001964435 246.25596 268.988
    293.48722 0.001976672 246.30219 269.32116
    269.75863 0.002157836 246.34853 269.66032
    268.56562 0.002185881 246.39493 270.00569
    273.68834 0.002133144 246.44143 270.35745
    266.91667 0.002232908 246.48801 270.71575
    255.9162 0.002310502 246.53468 271.0807
    236.21992 0.002488271 246.58142 271.45262
    253.97045 0.002331538 246.62826 271.83166
    254.15402 0.002414792 246.67518 272.21802
    265.69426 0.002266829 246.72219 272.61184
    242.26479 0.002493161 246.76927 273.01345
    277.30714 0.002169894 246.81645 273.42306
    307.1011 0.001936664 246.86372 273.8409
    276.03748 0.00218952 246.91107 274.26711
    267.59679 0.002254156 246.95849 274.7021
    265.38128 0.002275765 247.00601 275.14609
    268.95106 0.00225034 247.05362 275.59934
    257.05477 0.002317448 247.1013 276.06205
    276.66437 0.002168582 247.14906 276.53468
    274.64271 0.002240084 247.19693 277.01749
    266.38473 0.002278596 247.24487 277.51078
    265.67677 0.002317464 247.2929 278.01479
    278.09245 0.002214152 247.341 278.53005
    247.45494 0.002466626 247.38921 279.05688
    261.73187 0.002335385 247.43749 279.59562
    299.08413 0.002064264 247.48585 280.14656
    282.14192 0.002179736 247.5343 280.71034
    271.96339 0.002267652 247.58283 281.28729
    277.96163 0.002172661 247.63145 281.87787
    294.2548 0.00199554 247.68016 282.48241
    276.83795 0.00211473 247.72892 283.10161
    277.09768 0.002099762 247.7778 284.11446
    296.68969 0.001960313 247.82677 284.76545
    300.49611 0.001926467 247.87581 285.4325
    288.15124 0.001986768 247.92492 286.11645
    286.67554 0.002011 247.97413 286.81784
    290.69009 0.002000136 248.02342 287.53728
    296.20277 0.001927531 248.07281 288.27532
    299.32362 0.001904196 248.12226 289.03292
    283.30704 0.001978331 248.17181 289.81074
    260.37653 0.002183747 248.22144 290.60951
    298.4217 0.001929828 248.27115 291.42992
    289.02378 0.001991467 248.32096 292.27313
    276.83385 0.002042598 248.37083 293.13989
    251.15203 0.00228839 248.4208 294.03118
    274.88299 0.00206591 248.47084 294.94778
    276.53399 0.002053906 248.52097 295.89111
    302.39993 0.001904008 248.5712 296.86214
    282.75366 0.0020453 248.6215 297.862
    312.74397 0.001849093 248.67188 298.89172
    302.59956 0.001925069 248.72235 299.95299
    283.16499 0.002047902 248.77289 301.04701
    327.38396 0.001783862 248.82353 302.17525
    279.41317 0.002101566 248.87423 303.33893
    263.90959 0.002232979 248.92504 304.54019
    280.9756 0.002095879 248.97593 305.78052
    289.22184 0.002054649 249.02691 307.06172
    295.75357 0.002004889 249.07796 308.38542
    317.50513 0.001872594 249.12909 309.75418
    287.49441 0.00210296 249.1803 311.16995
    328.48886 0.00182861 249.23161 312.63501
    306.49933 0.001964411 249.28298 314.15143
    303.64196 0.001999272 249.33446 315.72249
    315.21334 0.001924315 249.38601 317.35065
    311.63931 0.001922665 249.43765 319.03882
    296.91027 0.002051209 249.48936 320.78974
    313.01821 0.001935714 249.54116 322.60751
    325.03663 0.00187858 249.59304 324.49538
    295.66429 0.002033907 249.64501 326.45714
    306.96181 0.001984781 249.69704 328.4964
    323.59718 0.001887218 249.74918 330.61845
    321.5642 0.001914316 249.80139 332.82756
    286.65244 0.002111897 249.85369 335.12875
    283.92812 0.002149017 249.90607 337.52689
    313.98542 0.001931078 249.95855 340.02881
    347.53736 0.001746659 250.01108 342.64031
    334.32785 0.001847222 250.0637 345.36813
    340.51501 0.001774198 250.1164 348.21889
    360.66281 0.001647628 250.1692 351.20169
    359.50906 0.001597429 250.22208 354.32449
    376.92268 0.001538944 250.27504 357.59646
    363.31444 0.001588697 250.32808 361.0268
    347.95174 0.001632972 250.3812 364.62786
    355.49683 0.001607498 250.4344 368.41077
    341.33355 0.001682189 250.48768 372.38835
    373.91592 0.001510132 250.54104 376.57363
    393.83626 0.001439249 250.5945 380.98379
    413.39481 0.001385919 250.64803 385.63477
    358.4998 0.001588736 250.70165 390.54483
    357.91405 0.001583735 250.75534 395.73296
    398.30867 0.001429482 250.80913 401.24534
    443.41203 0.001260078 250.86298 407.06203
    404.2537 0.001406918 250.91693 413.23161
    417.24337 0.001370029 250.97094 419.78239
    447.5104 0.001269428 251.02504 426.75044
    457.99307 0.001231797 251.07924 434.17117
    426.90007 0.001340081 251.13351 442.0855
    447.67223 0.0012787 251.18786 450.53716
    416.75925 0.001372241 251.2423 459.58119
    489.251 0.001170069 251.2968 469.27324
    474.77317 0.001227008 251.35139 479.67794
    444.51473 0.001311861 251.40606 490.86543
    519.49965 0.001113287 251.46082 502.9234
    512.77032 0.001138905 251.51566 515.9432
    503.79444 0.001168823 251.5706 530.03145
    493.58624 0.001189687 251.6256 545.30642
    579.93251 0.001021921 251.68067 561.91509
    569.63688 0.001035706 251.73583 580.01525
    596.96976 0.001003975 251.79108 599.79312
    583.7316 0.001035497 251.84639 621.45965
    651.76181 0.000912612 251.9018 645.27716
    651.50703 0.00092071 251.9573 671.53655
    690.43664 0.000881989 252.01287 700.58581
    717.86299 0.000829841 252.06852 732.82923
    798.10011 0.000760122 252.12425 768.77275
    829.818 0.000737096 252.18005 808.99744
    863.69702 0.000695869 252.23595 854.2126
    943.53559 0.000647408 252.29191 905.2663
    950.88513 0.000626552 252.34797 963.236
    1049.26683 0.000573393 252.40411 1029.41083
    1163.22883 0.000525442 252.46032 1105.41254
    1245.62129 0.000486636 252.51662 1193.27496
    1290.84164 0.000472153 252.573 1295.71462
    1489.52209 0.000412413 252.62945 1416.351
    1598.61774 0.000374265 252.68598 1560.47804
    1804.71748 0.000335505 252.74258 1736.4118
    2048.39554 0.000296047 252.79928 1958.43997
    2396.18173 0.000249559 252.85607 2251.56017
    2768.85512 0.000212259 252.91292 2659.521
    3288.9469 0.000175509 252.96987 3254.99541
    4139.69436 0.000137692 253.02688 4150.20481
    5132.82143 0.000111547 253.08397 5499.4339
    6666.50983 0.000085883 253.14115 7487.10651
    9189.2151 0.000061703 253.19839 10290.8091
    12865.68287 0.000044277 253.25574 14023.13689
    17640.08425 0.000032374 253.31315 18648.62019
    23212.44142 0.000024159 253.37066 23894.66776
    29026.44235 0.000019516 253.42824 29140.74869
    34192.41272 0.000016493 253.48589 33340.22603
    36433.15144 0.00001541 253.54362 35218.73996
    35939.82757 0.000015661 253.60143 34050.33506
    32273.74639 0.000017385 253.65931 30308.51628
    27087.07497 0.000020856 253.71728 25223.00013
    21059.56899 0.000027262 253.77535 19934.78657
    15409.07441 0.000036934 253.83348 15161.20377
    10896.8795 0.000052091 253.89169 11247.65485
    7762.70798 0.000073633 253.94999 8276.39391
    5792.75707 0.000098203 254.00834 6167.73369
    4527.34106 0.00012665 254.0668 4758.88235
    3739.37676 0.000152818 254.12532 3871.96007
    3110.99149 0.000184915 254.18392 3355.82197
    2880.10761 0.00020138 254.24261 3104.32359
    2864.57082 0.00020196 254.30138 3053.2624
    2820.19164 0.000204966 254.36023 3168.25782
    3123.9873 0.000187811 254.41915 3429.5544
    3432.66439 0.00017082 254.47814 3817.44226
    4056.63082 0.000145494 254.53722 4299.50912
    4678.98072 0.000125234 254.59637 4817.81961
    5208.02076 0.000114033 254.65561 5278.05556
    5451.63951 0.000108977 254.71492 5554.00759
    5645.69075 0.000106448 254.77433 5536.7729
    5290.86496 0.000112179 254.8338 5208.48749
    4709.42577 0.000127043 254.89336 4655.27766
    3999.50309 0.00015022 254.95297 4001.84316
    3499.01319 0.000172951 255.01268 3349.26335
    2802.44408 0.000214705 255.07245 2759.14783
    2166.47957 0.000283101 255.13232 2260.78911
    1762.97394 0.000341693 255.19228 1862.11359
    1575.68171 0.000379913 255.2523 1556.81851
    1296.85242 0.000467503 255.31239 1330.72853
    1110.41585 0.00054882 255.37257 1166.61397
    932.91355 0.000650949 255.43281 1048.13941
    882.54619 0.000687941 255.49314 961.67034
    831.16202 0.000730857 255.55355 897.0111
    751.38856 0.000805559 255.61404 847.07636
    753.04913 0.000798392 255.6746 807.29736
    710.27014 0.000838544 255.73524 774.79645
    670.42664 0.000890339 255.79597 747.79503
    705.86115 0.000828768 255.85679 725.14735
    682.54464 0.00083385 255.91764 706.11784
    609.47867 0.000928559 255.9786 690.18583
    585.19114 0.000967449 256.03961 676.97661
    549.2764 0.001034188 256.10071 666.19433
    558.48748 0.001019755 256.16192 657.63084
    604.1912 0.000933865 256.22317 651.12195
    572.11001 0.000988221 256.28451 646.55251
    616.66802 0.000915625 256.34594 643.83411
    569.85042 0.000997796 256.40741 642.92888
    546.24202 0.001034581 256.46898 643.82124
    573.90661 0.000988407 256.53062 646.5307
    538.63913 0.001049453 256.59235 651.09792
    583.63789 0.000961632 256.65416 657.6122
    637.75193 0.000875368 256.71603 666.18619
    602.2368 0.00094181 256.77799 676.97569
    584.89023 0.000963129 256.84002 690.17067
    642.60781 0.000883667 256.90213 706.03177
    604.47266 0.000941273 256.96429 724.86495
    666.73567 0.000850917 257.02656 747.05578
    676.66802 0.000840722 257.08889 773.06892
    687.563 0.000839189 257.1513 803.51064
    694.55694 0.000828807 257.21379 839.11602
    753.57921 0.000766034 257.27636 880.83726
    798.67057 0.00072345 257.33901 929.92056
    893.97355 0.000639309 257.40173 988.14432
    939.71241 0.000613132 257.46449 1058.06343
    999.13746 0.00059505 257.52737 1143.62356
    1038.43479 0.000563016 257.59031 1251.0335
    1156.82877 0.000507019 257.65333 1390.2518
    1354.55909 0.000435986 257.71644 1576.63967
    1564.70443 0.000374191 257.7796 1833.06647
    1928.69524 0.000310308 257.84285 2191.36143
    2344.61406 0.000257425 257.90618 2692.82734
    2977.92621 0.000201328 257.96957 3385.20979
    3790.67477 0.00015892 258.03305 4316.8021
    4917.49682 0.000122755 258.09658 5525.86519
    6369.2588 0.000093713 258.16021 7028.21004
    8608.75868 0.000070889 258.22391 8798.70801
    10774.85325 0.000056032 258.2877 10750.8632
    12935.57712 0.000046963 258.35155 12707.53805
    15002.16045 0.000040244 258.41548 14378.64268
    16026.77557 0.000037237 258.47947 15391.6153
    16014.38235 0.000037728 258.54354 15450.29816
    15071.42574 0.0000409 258.60769 14535.5209
    13617.70913 0.000044234 258.67192 12919.22196
    11271.69654 0.000054258 258.73621 10975.31327
    9157.4201 0.000065833 258.8006 9008.1516
    7151.67148 0.000083379 258.86506 7207.48454
    5750.26805 0.000103196 258.92958 5667.94803
    4495.43123 0.000132161 258.99417 4420.90488
    3576.53463 0.000162963 259.05884 3454.90933
    2811.31297 0.000205144 259.12358 2733.496
    2299.07969 0.000247891 259.18841 2208.57118
    1927.90231 0.000294505 259.25331 1832.04959
    1596.33537 0.000358301 259.31828 1561.79912
    1384.81247 0.000408883 259.38333 1364.79747
    1230.80757 0.000460275 259.44845 1217.07077
    1146.50495 0.000494812 259.51362 1102.49589
    1033.30202 0.000546661 259.57891 1010.60748
    904.24567 0.00062792 259.64423 934.81495
    851.28942 0.000669635 259.70966 870.90885
    781.36677 0.000725669 259.77513 816.19703
    759.41903 0.000743942 259.84071 768.83369
    740.30007 0.000757666 259.90635 727.49922
    676.45572 0.000832026 259.97207 691.17083
    625.89613 0.000898913 260.03784 659.07138
    627.94838 0.000902725 260.1037 630.5681
    592.20964 0.000942161 260.16961 605.14878
    596.40618 0.000952179 260.23562 582.37431
    532.10577 0.001063661 260.30169 561.89476
    525.76968 0.001080438 260.36786 543.41175
    507.73053 0.001131205 260.43409 526.67676
    470.53759 0.001224373 260.50039 511.46867
    472.84388 0.001223852 260.56673 497.60958
    461.95606 0.00126567 260.63319 484.9439
    447.10301 0.001299917 260.69969 473.33979
    454.33787 0.00128174 260.76629 462.67645
    466.32915 0.001262653 260.83295 452.85627
    441.29081 0.001338213 260.89969 443.79194
    453.41635 0.001289032 260.9665 435.40896
    398.61772 0.001485663 261.03337 427.63654
    431.23558 0.001377642 261.10031 420.4178
    373.54583 0.001592399 261.16734 413.70103
    377.83414 0.001576216 261.23443 407.44136
    382.68291 0.001582862 261.3016 401.5953
    384.59588 0.001568826 261.36885 396.12802
    376.89812 0.001594167 261.43617 391.00714
    369.38934 0.001633347 261.50356 386.20472
    369.22227 0.001627186 261.57102 381.69256
    381.81889 0.001583064 261.63853 377.44839
    368.86361 0.001635807 261.70614 373.45133
    362.74326 0.001661643 261.77381 369.68295
    387.13347 0.00156053 261.84156 366.12453
    381.34493 0.001585209 261.90938 362.76132
    350.58893 0.001720653 261.97727 359.57917
    358.20826 0.001700075 262.04524 356.56587
    340.674 0.001772153 262.11327 353.70827
    335.53943 0.001775813 262.18136 350.99634
    315.94351 0.001881717 262.24954 348.4204
    343.86083 0.001710377 262.31777 345.97181
    350.73304 0.001650786 262.38609 343.64136
    350.91419 0.001661076 262.45448 341.42199
    335.93486 0.001714656 262.52296 339.30679
    339.07254 0.001682703 262.59149 337.28972
    321.84328 0.001775698 262.6601 335.36394
    302.58244 0.00188593 262.72875 333.52441
    320.8666 0.001756808 262.7975 331.7662
    346.66967 0.001630774 262.8663 330.08479
    358.28616 0.001565455 262.93519 328.4752
    314.85339 0.001797753 263.00415 326.93373
    337.50916 0.001690389 263.07319 325.45666
    340.61953 0.00166837 263.14228 324.04077
    335.5864 0.001677984 263.21146 322.68216
    301.66325 0.001877053 263.28067 321.37809
    311.21173 0.001804198 263.34998 320.12583
    278.01238 0.002043512 263.41935 318.92284
    322.46872 0.001765462 263.4888 317.76622
    312.5958 0.001804453 263.55833 316.65388
    329.13709 0.001716771 263.62793 315.58365
    287.50022 0.001988409 263.69759 314.55373
    290.36727 0.001941811 263.76732 313.5617
    322.96754 0.001774969 263.8371 312.606
    292.93205 0.001964561 263.90699 311.68504
    323.69719 0.001778216 263.97691 310.79725
    308.49192 0.001867966 264.04691 309.94084
    298.99739 0.001956638 264.11699 309.1146
    299.12815 0.001932573 264.18716 308.31719
    309.03738 0.001903225 264.25737 307.54751
    303.15919 0.00194303 264.32766 306.80401
    290.30493 0.002020683 264.39801 306.08575
    294.86018 0.001988779 264.46843 305.39171
    289.49035 0.002062083 264.53891 304.72094
    290.03264 0.002041443 264.60948 304.07227
    297.29106 0.002006643 264.6801 303.44491
    276.99049 0.002146736 264.75081 302.83803
    263.98759 0.002265638 264.82158 302.25095
    265.6293 0.002257243 264.89243 301.6826
    286.35167 0.002084739 264.96332 301.13238
    297.72764 0.002017904 265.0343 300.59967
    275.34515 0.002208475 265.10533 300.0838
    299.56764 0.002012178 265.17645 299.58401
    298.432 0.00201501 265.24762 299.09975
    291.34848 0.002094907 265.31887 298.6305
    285.74233 0.002089294 265.39021 298.17582
    304.91756 0.002000509 265.46159 297.73494
    310.39732 0.001943919 265.53303 297.30747
    300.0932 0.001998355 265.60455 296.59954
    290.09363 0.002059126 265.67612 296.19829
    269.26289 0.002221769 265.74778 295.80905
    332.19351 0.001780328 265.81951 295.43148
    303.59782 0.001942773 265.89131 295.06518
    275.00337 0.002093402 265.96318 294.70986
    245.43778 0.002350579 266.03512 294.36496
    273.12098 0.002101608 266.10708 294.0302
    254.76508 0.002256341 266.17916 293.70537
    263.70299 0.002159958 266.25127 293.39008
    288.86696 0.001991992 266.32348 293.08397
    301.11669 0.001894775 266.39574 292.78679
    315.93365 0.0018008 266.46807 292.49828
    287.21343 0.001972131 266.54049 292.21824
    271.41866 0.00210041 266.61295 291.94624
    249.43345 0.002307978 266.68546 291.6821
    280.26999 0.002019232 266.75807 291.42566
    245.64245 0.002324496 266.83072 291.17665
    269.45082 0.00213652 266.90346 290.93481
    273.85519 0.002067032 266.97626 290.69995
    266.96637 0.002124515 267.04913 290.47186
    305.87781 0.001872672 267.12208 290.25045
    304.09618 0.001834232 267.19507 290.03535
    293.74963 0.001955859 267.26812 289.82647
    308.76148 0.001832525 267.34125 289.62365
    295.30281 0.001913229 267.41444 289.42674
    272.67475 0.002099559 267.48771 289.2355
    292.82296 0.001966818 267.56102 289.0498
    277.16555 0.002063715 267.63444 288.86955
    276.51186 0.002085837 267.7079 288.69455
    283.34183 0.002050376 267.78144 288.52472
    277.22688 0.002114626 267.85501 288.35979
    271.3531 0.002177847 267.92867 288.19976
    284.64511 0.002057038 268.00239 288.04446
    262.85134 0.0022323 268.07617 287.89374
    265.82753 0.002224679 268.15003 287.74752
    266.63203 0.002187201 268.22397 287.60569
    264.31462 0.002262978 268.29793 287.46809
    262.34996 0.002262628 268.372 287.33472
    299.88323 0.001988851 268.4461 287.20534
    309.00555 0.001939324 268.52028 287.07993
    277.34224 0.002162307 268.5945 286.95838
    251.19138 0.002408819 268.66883 286.84061
    301.54544 0.002022612 268.74319 286.72649
    268.34973 0.002247942 268.81764 286.61597
    319.08088 0.001900975 268.89215 286.50897
    281.29247 0.002156593 268.96672 286.4054
    267.30507 0.002249148 269.04135 286.30514
    293.27768 0.00207279 269.11604 286.20815
    274.69199 0.002224637 269.1908 286.11438
    273.00521 0.002207705 269.26562 286.0237
    294.26628 0.002062689 269.3405 285.93606
    295.42984 0.002029551 269.41546 285.85141
    260.45021 0.002269913 269.49048 285.76969
    287.90144 0.002080947 269.56557 285.69083
    268.92305 0.002188902 269.64069 285.6147
    274.03418 0.002120387 269.71592 285.54135
    275.63748 0.002104086 269.79117 285.47066
    298.74891 0.001906803 269.8665 285.40256
    274.88663 0.00208766 269.94192 285.33705
    270.85918 0.0021432 270.01738 285.27401
    282.41923 0.002027493 270.0929 285.21344
    293.95299 0.001949711 270.16851 285.1553
    280.25977 0.002064347 270.24414 285.09945
    269.24827 0.002111928 270.31987 285.04593
    294.07638 0.001947892 270.39564 284.99468
    300.99083 0.001928196 270.47147 284.94562
    273.54646 0.002073764 270.54737 284.89873
    285.87442 0.001981753 270.62335 284.85398
    287.85644 0.001969192 270.69938 284.8113
    284.05686 0.001999735 270.77547 284.77068
    295.38238 0.001914867 270.85161 284.73204
    277.06153 0.002084074 270.92784 284.69538
    281.15052 0.002005666 271.00411 284.66065
    263.51148 0.002163278 271.08044 284.62779
    271.18568 0.002090489 271.15685 284.59681
    294.99803 0.00191542 271.23333 284.56765
    282.35569 0.002014437 271.30985 284.54027
    302.27541 0.00192104 271.38645 284.51467
    246.51427 0.002352865 271.46309 284.49075
    282.61192 0.002043182 271.53978 284.46855
    265.30277 0.002165335 271.61657 284.44801
    265.08618 0.00271156 271.6934 284.42909
    294.45525 0.002459467 271.7703 284.41179
    283.65522 0.002575019 271.84726 284.39606
    245.19188 0.002990068 271.92428 284.38188
    273.22697 0.002673886 272.00137 284.36923
    301.70187 0.002421937 272.07852 284.3581
    307.2821 0.002377741 272.15572 284.34844
    305.51229 0.002418251 272.23295 284.34016
    270.95384 0.002711417 272.3103 284.33337
    284.65795 0.002651592 272.38767 284.32794
    283.51948 0.002594239 272.46513 284.32392
    280.92007 0.002625309 272.54264 284.32124
    299.2215 0.002490989 272.62021 284.31991
    269.56399 0.002770699 272.6978 284.31987
    251.14766 0.002921007 272.7755 284.32114
    263.0067 0.002855194 272.85325 284.32367
    257.42662 0.002884713 272.93105 284.32746
    292.32395 0.002546942 273.00894 284.33249
    307.79665 0.002431953 273.08687 284.33873
    266.53618 0.002840073 273.16486 284.34617
    267.68575 0.002782803 273.24292 284.35478
    303.67737 0.002452843 273.32102 284.36456
    294.87021 0.00249501 273.3992 284.37551
    291.6068 0.002524956 273.4774 284.38752
    284.80802 0.002568656 273.55568 284.40068
    276.45341 0.002623539 273.63404 284.41495
    279.49906 0.002597498 273.71244 284.43028
    265.45663 0.002698143 273.79091 284.44668
    271.54344 0.002629064 273.86944 284.46415
    294.82624 0.00244031 273.94798 284.48262
    277.70588 0.002597788 274.02664 284.50215
    246.97688 0.002911774 274.10534 284.52267
    264.65852 0.002706051 274.18411 284.5442
    271.48563 0.002606271 274.26294 284.56671
    295.47925 0.002373932 274.34181 284.59018
    272.16454 0.002598511 274.42075 284.61462
    262.476 0.002706044 274.49974 284.63999
    274.75381 0.002564969 274.57881 284.66633
    266.05748 0.002675033 274.65792 284.69358
    282.83246 0.002501022 274.73705 284.7217
    301.22633 0.002336401 274.8163 284.75077
    274.76763 0.002557632 274.89558 284.78071
    262.91073 0.002654721 274.97492 284.81152
    261.34626 0.00269689 275.05435 284.84323
    247.57018 0.002823434 275.1338 284.87578
    267.84625 0.002621648 275.21328 284.90917
    287.53393 0.002462597 275.29286 284.94342
    299.4993 0.002370918 275.37251 284.9785
    276.5556 0.00261554 275.45219 285.0144
    272.5784 0.002622392 275.53195 285.05112
    265.26847 0.00269829 275.61175 285.08863
    302.63234 0.002356514 275.69161 285.12694
    289.24037 0.002493772 275.77154 285.16605
    283.26981 0.002565278 275.85152 285.20594
    258.90772 0.002841795 275.93156 285.24662
    288.80972 0.002501254 276.0116 285.28799
    266.63229 0.002736445 276.09176 285.33019
    317.78524 0.002323243 276.17196 285.37312
    313.20768 0.002319949 276.25222 285.41679
    290.62167 0.002544366 276.33253 285.4612
    282.21341 0.002664513 276.41291 285.50635
    286.55323 0.002560365 276.4933 285.5522
    301.27275 0.002485855 276.57379 285.59879
    295.21192 0.002538223 276.65433 285.64609
    254.80974 0.002874594 276.73494 285.69411
    284.82743 0.002655331 276.81558 285.74281
    270.67284 0.002798601 276.8963 285.79222
    286.62407 0.002575948 276.97707 285.84232
    283.71152 0.002641394 277.05789 285.8931
    295.82365 0.002527773 277.13877 285.94457
    287.97663 0.002577147 277.2197 285.99672
    289.67586 0.002587457 277.30065 286.04949
    264.19435 0.002789617 277.3817 286.10296
    272.17424 0.002695681 277.4628 286.15709
    280.61035 0.002646474 277.54396 286.21189
    291.40865 0.002502691 277.62515 286.26731
    304.63157 0.002386315 277.70642 286.32341
    287.25795 0.002541102 277.7877 286.38012
    276.0079 0.002597949 277.86907 286.43749
    259.06995 0.002786552 277.95048 286.4955
    280.70328 0.002582497 278.03198 286.55417
    279.0934 0.002574441 278.11352 286.61345
    290.32481 0.002441959 278.1951 286.67335
    259.76578 0.002769587 278.27675 286.73388
    266.62017 0.002655945 278.35845 286.79503
    265.34258 0.002683537 278.44021 286.85682
    262.7126 0.0027355 278.52202 286.91923
    274.68428 0.002583776 278.60383 286.98218
    308.49361 0.002319602 278.68576 287.04581
    274.76877 0.002597545 278.76772 287.11003
    265.2809 0.002659427 278.84973 287.17485
    295.78962 0.002382656 278.93181 287.24029
    307.91313 0.002305747 279.01394 287.30633
    340.07518 0.002096402 279.09606 287.37293
    287.78643 0.002480077 279.17831 287.44018
    276.05498 0.002546193 279.2606 287.50804
    289.63479 0.002433692 279.34294 288.25792
    294.79476 0.002426281 279.42533 288.32869
    263.27913 0.002712124 279.50779 288.40007
    279.21927 0.002517992 279.59029 288.47204
    285.66832 0.002543327 279.67283 288.54459
    309.84105 0.002326774 279.75543 288.61776
    299.68204 0.002432669 279.83807 288.69153
    321.53198 0.002238092 279.92075 288.76586
    314.39502 0.002313344 280.00351 288.84082
    296.57512 0.002448789 280.08633 288.9164
    287.12739 0.00259863 280.16919 288.99256
    259.35508 0.002827691 280.2521 289.0693
    311.42359 0.002390331 280.33508 289.14667
    305.71374 0.002402631 280.41806 289.2246
    276.65846 0.002647037 280.50112 289.30314
    286.3912 0.002610571 280.58424 289.38229
    273.81106 0.002746124 280.66742 289.46206
    281.30541 0.002615182 280.75064 289.54241
    288.74688 0.002619214 280.83392 289.62337
    288.13966 0.002582161 280.91724 289.70493
    302.42546 0.00243419 281.00062 289.78708
    290.06908 0.002594435 281.08406 289.86988
    305.99469 0.002480429 281.16753 289.95325
    303.15108 0.002479341 281.25104 290.03723
    313.29881 0.00240479 281.33462 290.12183
    285.5389 0.002601994 281.41824 290.20703
    279.31482 0.002668371 281.50194 290.29289
    299.16034 0.002517908 281.58567 290.37932
    279.32014 0.002620229 281.66944 290.46638
    290.33566 0.00257544 281.75324 290.55406
    297.30996 0.002485881 281.83711 290.64237
    265.30955 0.002767632 281.92105 290.73133
    269.37815 0.00271006 282.00503 290.82091
    279.35985 0.00261573 282.08907 290.91113
    288.98528 0.002530569 282.17315 291.16617
    267.10943 0.002731231 282.25728 291.25812
    309.60272 0.002322661 282.34146 291.35072
    309.7992 0.002304523 282.4257 291.444
    299.83166 0.0024117 282.50998 291.53792
    271.94234 0.002657458 282.59426 291.63245
    279.04625 0.002579291 282.67864 291.7277
    274.78816 0.002591714 282.76306 291.82359
    280.47017 0.002556121 282.84755 291.92019
    274.93752 0.002586837 282.93208 292.01746
    279.92684 0.002522264 283.01664 292.11538
    277.60327 0.002572034 283.10121 292.21397
    289.09139 0.002442742 283.18588 292.31331
    289.41397 0.002453947 283.27062 292.41335
    300.36929 0.002370248 283.35536 292.51406
    280.03929 0.002482324 283.44018 292.61553
    314.37199 0.002254341 283.52507 292.71771
    284.32858 0.002523314 283.60996 292.82059
    284.20509 0.002520878 283.69493 292.92421
    303.18567 0.002352931 283.77993 293.02858
    286.36657 0.002521103 283.86498 293.13369
    281.21756 0.002568196 283.95005 293.23952
    294.88944 0.002458996 284.0352 293.34616
    312.32533 0.002343487 284.12039 293.45355
    306.41872 0.002411151 284.20563 293.56173
    293.36982 0.002515213 284.29093 293.67071
    296.74573 0.002496349 284.37626 293.78045
    272.43025 0.002706355 284.4616 293.89097
    282.16026 0.002643422 284.54703 294.00236
    321.54542 0.00231165 284.63252 294.11458
    277.04061 0.002728077 284.71804 294.22762
    275.26488 0.002735851 284.8036 294.34151
    304.07026 0.002458489 284.88923 294.45626
    304.1336 0.002458036 284.97488 294.57186
    242.66597 0.003083978 285.06061 294.68834
    267.99001 0.002771001 285.14636 294.80572
    278.07065 0.002731209 285.23217 294.92402
    285.36334 0.002632312 285.31796 295.04316
    304.08958 0.002437043 285.40385 295.16329
    289.67205 0.002620015 285.4898 295.28436
    284.34631 0.002655562 285.57578 295.40637
    331.48318 0.002269164 285.66182 295.52938
    294.14279 0.00256916 285.74787 295.6533
    327.35547 0.002258144 285.83397 295.77825
    280.06772 0.002673797 285.92014 295.90425
    279.68822 0.002702296 286.00635 296.03126
    284.25269 0.002613583 286.09262 296.15933
    302.38383 0.002481351 286.17891 296.28844
    289.97303 0.002571018 286.26525 296.41864
    270.8191 0.002689809 286.35164 296.54995
    307.326 0.002400139 286.43807 296.68233
    295.04429 0.002490719 286.52454 296.81589
    296.68732 0.002460064 286.61107 296.95061
    282.36715 0.002582896 286.6976 297.08645
    287.68439 0.002501539 286.78422 297.22354
    294.82026 0.00243921 286.87088 297.36185
    315.4798 0.002284218 286.95757 297.50138
    335.05095 0.002153167 287.0443 297.64218
    291.08134 0.002486098 287.13109 297.78424
    313.61983 0.002330772 287.2179 297.92763
    321.35948 0.002222768 287.30476 298.07236
    289.48032 0.002485824 287.39168 298.21847
    329.70625 0.002203413 287.47864 298.36597
    302.34926 0.002362719 287.56564 298.51488
    291.23668 0.002461381 287.6527 298.66525
    283.99111 0.002494781 287.73978 298.81708
    284.93624 0.002473751 287.82691 298.97039
    284.96711 0.002513472 287.9141 299.12529
    308.37539 0.00236503 288.0013 299.28174
    290.18245 0.002459103 288.08852 299.43976
    312.34466 0.002338732 288.17583 299.59948
    267.28115 0.002715791 288.26316 299.76085
    293.06743 0.002477995 288.35056 299.92396
    316.24819 0.002324622 288.43799 300.08881
    293.78701 0.002506675 288.52547 300.25542
    307.74578 0.002363723 288.61292 300.42386
    295.89191 0.002519296 288.70049 300.59423
    323.55769 0.002299122 288.78809 300.76652
    293.5726 0.002508536 288.87571 300.94076
    306.32233 0.002466775 288.96341 301.11705
    280.20656 0.002649849 289.05111 301.29538
    308.09296 0.002428086 289.13888 301.47585
    316.28629 0.002360176 289.22669 301.65844
    286.78195 0.002566271 289.31453 301.84331
    286.924 0.002609662 289.40241 302.03046
    307.34011 0.002534131 289.4903 302.21992
    331.20232 0.002238667 289.57826 302.41183
    298.57728 0.002561036 289.66627 302.60622
    328.07436 0.002296242 289.75432 302.80315
    296.80543 0.002522402 289.8424 303.00268
    309.16889 0.002462822 289.93052 303.20484
    281.30556 0.002711273 290.01865 303.40979
    296.18159 0.002529561 290.10688 303.61764
    333.21054 0.002293795 290.1951 303.82837
    313.88344 0.002386459 290.28341 304.04214
    325.48291 0.00230947 290.37174 304.25902
    301.58319 0.002558247 290.46008 304.47904
    296.17818 0.002524731 290.54851 304.70241
    324.10931 0.002335964 290.63695 304.92908
    300.77719 0.002477711 290.72543 305.15932
    295.08375 0.002494763 290.81395 305.39318
    320.85994 0.002294911 290.90248 305.63073
    276.32619 0.002696222 290.99109 305.87217
    282.14066 0.002580764 291.07972 306.1176
    275.92425 0.002675347 291.16841 306.36715
    294.71461 0.002453299 291.25712 306.62094
    274.60452 0.00264802 291.34588 306.87908
    305.74037 0.002397136 291.43464 307.14183
    322.23612 0.002261399 291.52346 307.40933
    304.52636 0.00238156 291.61233 307.68175
    295.75567 0.002450865 291.70125 307.95927
    317.29027 0.002258329 291.79019 308.24205
    325.98428 0.002207582 291.87919 308.53034
    284.70795 0.002534685 291.96821 308.82432
    300.15683 0.002388102 292.05726 309.12411
    272.06191 0.002656628 292.14636 309.43019
    288.86425 0.002506418 292.23549 309.7427
    306.91156 0.00232816 292.32463 310.06187
    301.22007 0.002371909 292.41383 310.38806
    297.29092 0.002455036 292.50307 310.72154
    288.70439 0.002517452 292.59236 311.06264
    319.87189 0.00230204 292.68169 311.41173
    326.10821 0.002247455 292.77104 311.76901
    317.62392 0.002294536 292.86039 312.13513
    299.43371 0.002456223 292.94983 312.51045
    292.00559 0.002567382 293.0393 312.8954
    307.28996 0.00238805 293.12879 313.29045
    329.42382 0.002290811 293.21833 313.69615
    300.65123 0.002477489 293.3079 314.11305
    289.79908 0.002574823 293.39751 314.54177
    312.24398 0.002439037 293.48715 314.9828
    302.93183 0.002506635 293.57685 315.43723
    287.38977 0.002662617 293.66655 315.90561
    307.36688 0.002465452 293.75628 316.3888
    344.72102 0.002152899 293.84605 316.88778
    320.27532 0.002350617 293.93589 317.40354
    295.25083 0.002577011 294.02575 317.93717
    315.39414 0.002396437 294.11564 318.48988
    300.03993 0.002533323 294.20556 319.06278
    310.04159 0.002440492 294.29549 319.65779
    322.3537 0.002336991 294.38548 320.27635
    328.82906 0.002322531 294.47552 320.92028
    321.6961 0.002392279 294.56558 321.59156
    303.62927 0.002506178 294.65569 322.29246
    333.04543 0.002308806 294.74581 323.02548
    316.36213 0.002396652 294.836 323.79349
    301.42937 0.00253028 294.9262 324.59932
    314.12696 0.002476764 295.01643 325.44725
    312.41633 0.00243811 295.10669 326.34111
    325.88869 0.002338706 295.19697 327.28556
    335.49002 0.002269955 295.28731 328.28605
    309.36876 0.002387965 295.37768 329.34876
    288.12993 0.002579581 295.46808 330.48089
    310.75373 0.002406809 295.55851 331.6908
    295.87559 0.002461122 295.64898 332.9877
    327.41528 0.002251464 295.73944 334.38421
    316.91417 0.002311653 295.82998 335.89349
    318.00762 0.0022653 295.92056 337.53173
    312.58464 0.00234612 296.01115 339.31839
    328.28583 0.002207227 296.10179 341.27699
    311.08671 0.00233697 296.19246 343.43613
    308.62471 0.002373912 296.28316 345.83095
    336.51682 0.002127579 296.37388 348.50384
    310.20758 0.002326663 296.46465 351.5125
    368.05589 0.001980508 296.55544 354.9277
    352.66663 0.002062511 296.64622 358.8475
    358.42889 0.002021329 296.73709 363.41519
    352.17077 0.002061892 296.82797 368.85624
    397.85218 0.00181443 296.9189 375.54937
    368.70132 0.001956534 297.00985 384.14826
    395.06343 0.001866396 297.10084 395.7604
    381.3693 0.001910224 297.1918 412.20372
    413.21326 0.001785552 297.28285 436.18849
    445.17055 0.001648078 297.37393 471.38946
    499.49955 0.001464697 297.46505 522.14312
    551.49663 0.001348258 297.55618 592.63778
    624.10089 0.001220538 297.64734 685.56957
    768.47771 0.000985303 297.73854 800.39662
    945.87089 0.000798233 297.82978 931.21661
    1071.60297 0.000701807 297.92104 1064.49019
    1185.39961 0.000630148 298.01232 1176.3503
    1323.8441 0.000575848 298.10358 1236.09607
    1365.89484 0.00055385 298.19495 1222.36789
    1310.82724 0.000570738 298.28631 1141.04573
    1076.18358 0.000702644 298.37772 1019.85049
    937.34141 0.000798601 298.46915 887.9098
    815.91248 0.000916335 298.56062 764.96257
    665.98061 0.001154335 298.65208 661.12865
    558.17701 0.00134571 298.74361 579.94875
    500.63189 0.001515352 298.83515 520.4631
    473.77621 0.001608363 298.92674 479.20184
    414.29305 0.001827751 299.01833 451.79236
    408.40981 0.00186727 299.11 434.10121
    396.69293 0.001940274 299.20166 422.82902
    385.42495 0.001968858 299.29335 415.6498
    371.16203 0.002068578 299.38508 411.06144
    354.13834 0.002161712 299.47683 408.1715
    396.28611 0.00192598 299.56857 406.46335
    393.74213 0.001979038 299.66039 405.6408
    386.53615 0.001966666 299.75222 405.52836
    384.74316 0.001968006 299.84409 406.01615
    368.22122 0.002045759 299.93598 407.03128
    389.30838 0.001919887 300.02789 408.52293
    347.87862 0.002135771 300.11978 410.45804
    407.83829 0.00183839 300.21175 412.8134
    415.62079 0.001774637 300.30376 415.57563
    368.56811 0.002005506 300.39578 418.73915
    379.8706 0.001945185 300.48784 422.30526
    417.67347 0.001741537 300.57993 426.28141
    404.51321 0.00183537 300.67203 430.68077
    429.90461 0.001717374 300.76415 435.5198
    428.81246 0.001705601 300.85633 440.82746
    415.23554 0.001761321 300.9485 446.63178
    439.83368 0.001641185 301.04069 452.96914
    414.26385 0.001749014 301.13291 459.88259
    458.40592 0.001589404 301.22518 467.42261
    488.12256 0.001497134 301.31747 475.64786
    483.96855 0.001517635 301.40978 484.62639
    479.59424 0.001523869 301.50214 494.43224
    508.50227 0.001436664 301.59445 505.16586
    522.31633 0.001415466 301.68685 516.92877
    495.12233 0.001517478 301.77925 529.84378
    488.30843 0.001530536 301.8717 544.05413
    513.32361 0.001452103 301.96415 559.72681
    544.87952 0.001355576 302.05665 577.0579
    571.63115 0.001297085 302.14917 596.2779
    531.0887 0.001416739 302.24172 617.64875
    601.21312 0.001258434 302.33428 641.51493
    625.69921 0.001198327 302.42687 668.25516
    654.23138 0.001143996 302.51944 698.33901
    706.59046 0.001053215 302.61207 732.34243
    713.48965 0.001052901 302.70472 770.98661
    723.09708 0.001059677 302.7974 815.20227
    770.17895 0.000980266 302.89011 866.24027
    869.12425 0.000871529 302.98285 925.8281
    894.48051 0.000841141 303.07556 996.60114
    1026.33707 0.000731847 303.16832 1082.43119
    1263.79741 0.000597365 303.26114 1189.26868
    1306.31833 0.000588384 303.35396 1326.10148
    1427.95448 0.000529877 303.4468 1506.11282
    1693.26427 0.000451642 303.53969 1747.78227
    2029.69415 0.000375098 303.63256 2075.50828
    2337.16558 0.000327809 303.72549 2518.93631
    2823.15293 0.00027639 303.81843 3111.77275
    3711.02238 0.000208543 303.91138 3886.38182
    4494.73736 0.000174557 304.00432 4868.28328
    5527.19396 0.000143861 304.09731 6067.8088
    7128.45407 0.000111562 304.19035 7470.03751
    8809.93146 0.000088802 304.28339 9021.66208
    10677.30518 0.000072318 304.37646 10613.10865
    12225.04056 0.000061931 304.46955 12059.55971
    13459.80753 0.000055591 304.56263 13109.46523
    14024.88674 0.000052681 304.65576 13512.71482
    13519.78611 0.000054615 304.74892 13156.23998
    12508.24621 0.00005933 304.84209 12140.53669
    10866.79316 0.000067926 304.93529 10710.50329
    9018.4568 0.00008234 305.02849 9121.94628
    7343.28878 0.000099675 305.12174 7564.01603
    6024.92189 0.00012091 305.21499 6151.11869
    4971.2621 0.000146593 305.30829 4938.1404
    3975.11657 0.000185413 305.40156 3942.70774
    3314.35601 0.000221655 305.49486 3155.75942
    2691.75039 0.000274216 305.58819 2552.47458
    2178.29215 0.000332998 305.68156 2100.54347
    1907.8072 0.000382313 305.77492 1766.57147
    1701.89285 0.000430534 305.86834 1520.374
    1381.98681 0.000538032 305.96173 1337.25723
    1268.04369 0.000581066 306.05514 1198.21282
    1204.73598 0.000610314 306.14859 1089.85435
    1042.32261 0.000704629 306.24209 1002.96389
    962.21852 0.000768582 306.33557 931.43061
    914.87957 0.000814473 306.42907 871.25111
    803.9204 0.000923249 306.52259 819.77928
    767.47704 0.000977159 306.61617 775.21554
    730.02368 0.001018246 306.70973 736.30075
    690.42683 0.001075235 306.80332 702.05031
    716.99117 0.001031344 306.89693 671.75109
    635.43515 0.001201883 306.9905 644.81847
    680.74518 0.001102102 307.08414 620.77625
    621.00779 0.001213119 307.17781 599.23036
    587.81663 0.001261916 307.27149 579.8517
    536.5249 0.001397819 307.36518 562.36348
    536.88739 0.001410023 307.4589 546.53838
    555.22725 0.001362967 307.55262 532.16173
    510.94828 0.001465264 307.64633 519.07083
    519.00129 0.00144886 307.7401 507.11917
    487.31178 0.001532643 307.83389 496.18021
    474.26836 0.001596559 307.92767 486.14444
    466.24865 0.001649726 308.02148 476.91668
    472.79601 0.001612578 308.11533 468.41382
    451.11066 0.001724885 308.20919 460.56678
    468.6858 0.001656881 308.30304 453.30407
    439.78171 0.001774622 308.39693 446.57338
    439.23206 0.001814315 308.49083 440.3249
    434.74464 0.001868021 308.58468 434.51446
    429.51198 0.001895799 308.6786 429.10299
    436.44113 0.001876603 308.77257 424.05553
    444.00397 0.001785261 308.86653 419.34084
    414.70915 0.001863961 308.9605 414.93305
    425.0111 0.001793981 309.0545 410.80278
    423.76685 0.001747301 309.14844 406.92965
    421.72166 0.001771419 309.24248 403.29345
    423.45089 0.001747765 309.33651 399.87569
    427.02559 0.001718009 309.43057 396.65976
    374.94192 0.001948591 309.52464 393.63057
    376.10018 0.00194106 309.61872 390.77442
    401.99467 0.001819606 309.71281 388.08013
    441.19021 0.001673506 309.80694 385.53371
    398.6142 0.001836271 309.90106 383.12607
    377.70721 0.001917345 309.99519 380.84775
    398.33006 0.001835828 310.0893 378.69
    414.45785 0.001768702 310.18346 376.64495
    398.51833 0.00187455 310.27767 374.7052
    359.02511 0.002043059 310.37183 372.86397
    355.13347 0.002058855 310.46604 371.11597
    408.89981 0.001788363 310.56028 369.45369
    376.35332 0.001969205 310.65445 367.87263
    376.21788 0.001953128 310.74871 366.36807
    358.37463 0.002068168 310.84296 364.93537
    375.13386 0.001957937 310.93724 363.57036
    340.81313 0.00214344 311.03153 362.26912
    357.58388 0.002073253 311.12583 361.02806
    369.2081 0.002043628 311.22014 359.84436
    378.60989 0.00197324 311.31445 358.7137
    365.85522 0.002069736 311.40879 357.63377
    345.80251 0.002137567 311.50313 356.60184
    366.51042 0.002012246 311.59745 355.61534
    392.85508 0.001931432 311.69182 354.67196
    378.66849 0.001974693 311.78621 353.76945
    343.88151 0.002191939 311.88061 352.9057
    371.09864 0.002043431 311.975 352.0792
    349.41865 0.002141244 312.06941 351.28726
    337.87917 0.00222156 312.16382 350.52858
    343.99614 0.002220231 312.25825 349.80158
    357.26585 0.002097404 312.35271 349.10475
    347.45107 0.002184376 312.44715 348.43662
    385.87815 0.001967796 312.54163 347.7959
    361.43561 0.00210275 312.63611 347.18128
    348.13183 0.002242622 312.7306 346.59194
    371.49971 0.002112441 312.8251 346.02606
    374.39601 0.002072245 312.91961 345.48292
    298.25502 0.002636235 313.01413 344.96152
    331.27935 0.002418309 313.10863 344.4609
    324.47909 0.00247467 313.20317 343.9802
    338.03917 0.00246158 313.29774 343.51858
    318.67652 0.002549714 313.39227 343.07515
    340.05484 0.002322785 313.48684 342.64951
    319.54238 0.002389077 313.58142 342.24037
    323.81634 0.002281952 313.676 341.84732
    320.78293 0.002295759 313.77058 341.46968
    343.59013 0.002150187 313.86518 341.10689
    362.06962 0.002016675 313.9598 340.75833
    348.321 0.002108257 314.05441 340.42345
    363.94949 0.001988626 314.14905 340.10174
    358.5 0.002003751 314.2437 339.79287
    336.64919 0.002196147 314.33833 339.49595
    348.59091 0.002086246 314.43301 339.21078
    344.75519 0.00210069 314.52765 338.93684
    336.90828 0.002176414 314.62228 338.67375
    337.32335 0.002125208 314.71696 338.42117
    336.47776 0.002169885 314.81166 338.1787
    327.34657 0.002242497 314.90635 337.94594
    328.94169 0.002220641 315.00105 337.72274
    327.04356 0.002262023 315.09577 337.50845
    339.24172 0.002158619 315.19043 337.30284
    324.92437 0.002232246 315.28515 337.10573
    317.8267 0.002300711 315.37989 336.9168
    326.70504 0.002277421 315.47462 336.73574
    323.32252 0.002294528 315.56935 336.5623
    366.35403 0.002022558 315.66411 336.39627
    332.52706 0.002212721 315.75887 336.23749
    328.69698 0.002247662 315.85362 336.08547
    315.86281 0.002358865 315.9484 335.94016
    364.36752 0.002038499 316.04318 335.8013
    335.15401 0.002253899 316.1379 335.15558
    325.10468 0.002309877 316.23269 335.0304
    340.6022 0.002152137 316.32747 334.91109
    319.33441 0.002326924 316.42226 334.79748
    305.22287 0.002512498 316.51706 334.68951
    327.40478 0.002293268 316.61187 334.58681
    350.89322 0.002144858 316.70663 334.48927
    347.51107 0.002151021 316.80146 334.39684
    328.10641 0.002244575 316.89627 334.30928
    335.78653 0.002261415 316.99111 334.22653
    319.14655 0.00239459 317.08592 334.14837
    338.64499 0.002238812 317.18075 334.07472
    304.29571 0.002564669 317.27559 334.00554
    327.04475 0.002303785 317.37044 333.94053
    340.35028 0.002258347 317.46527 333.87964
    311.16987 0.002541342 317.56011 333.82276
    272.92149 0.00284285 317.65492 333.76978
    345.90341 0.002327542 317.74979 333.72066
    324.71608 0.002466954 317.84464 333.67523
    347.96965 0.002326897 317.93948 333.63341
    348.90922 0.002281662 318.03438 333.59523
    329.46771 0.002309644 318.12925 333.56038
    362.02875 0.002051777 318.22405 333.52881
    317.88163 0.002284363 318.31894 333.50058
    332.37636 0.002174683 318.41382 333.47552
    320.13842 0.002266796 318.5087 333.45355
    351.01077 0.00208457 318.60356 333.4346
    360.57075 0.002011951 318.69845 333.41863
    348.60856 0.002059446 318.79332 333.40559
    337.57893 0.002129951 318.88823 333.39534
    352.49614 0.002042969 318.9831 333.3878
    344.16299 0.002073601 319.07801 333.383
    308.70197 0.002343787 319.17285 333.38075
    323.57747 0.002233307 319.26775 333.38113
    341.06603 0.002118886 319.36262 333.38399
    336.43409 0.002131773 319.45753 333.38934
    313.29419 0.002255453 319.55241 333.39713
    313.73577 0.002260021 319.64729 333.40722
    317.79744 0.002303602 319.74215 333.4196
    342.4858 0.002119967 319.83706 333.43427
    311.22556 0.002327601 319.93194 333.45113
    332.67333 0.002190979 320.02687 333.47021
    349.45904 0.00208391 320.12175 333.49135
    338.76643 0.002150213 320.21665 333.51461
    333.13382 0.002199362 320.31154 333.53994
    331.15591 0.002216804 320.40643 333.56724
    323.36676 0.002272415 320.50134 333.5965
    351.33653 0.002106703 320.59624 333.6277
    329.8229 0.002224886 320.69107 333.66071
    312.05336 0.00239436 320.78596 333.69565
    321.01631 0.002294186 320.88087 333.73243
    323.80081 0.002311954 320.97576 333.77098
    357.98684 0.002086093 321.07063 333.81132
    342.58079 0.002168013 321.16554 333.8534
    323.16328 0.002306339 321.26037 333.8971
    341.05606 0.002243117 321.35527 333.94255
    363.87155 0.00204799 321.45016 333.98964
    333.94383 0.002273478 321.54503 334.03834
    321.43297 0.002323752 321.63992 334.08864
    335.11846 0.002206678 321.73479 334.14053
    309.93164 0.002451752 321.82966 334.19396
    345.95125 0.002207633 321.92455 334.24898
    317.26006 0.002437548 322.0194 334.30543
    340.28953 0.002246056 322.11427 334.36339
    337.11855 0.002251324 322.20909 334.42277
    334.1326 0.002272729 322.30395 334.48364
    337.5829 0.002317575 322.39884 334.54597
    321.61114 0.002410278 322.49369 334.60966
    361.79119 0.002190717 322.58854 334.6748
    323.89564 0.002384701 322.68338 334.74126
    345.9943 0.002157412 322.7782 334.80907
    323.81734 0.002246219 322.87304 334.87825
    318.2232 0.002271828 322.96788 334.94876
    347.35915 0.002085934 323.0627 335.02057
    356.44331 0.002034953 323.15754 336.16062
    356.40989 0.002021296 323.25236 336.238
    319.80553 0.002251701 323.3472 336.31669
    334.08297 0.002112986 323.44199 336.39664
    341.0371 0.002075336 323.5368 336.47784
    344.61787 0.002074515 323.63162 336.56031
    345.74871 0.00204448 323.72638 336.64398
    335.77328 0.002101036 323.82118 336.72891
    294.21543 0.002415003 323.91596 336.81507
    318.3504 0.002253601 324.01076 336.90244
    377.64437 0.001879641 324.10551 336.99102
    348.61945 0.002064336 324.2003 337.08081
    318.1689 0.002273432 324.29504 337.17174
    326.63142 0.002165444 324.38981 337.26389
    315.09232 0.002290814 324.48456 337.35721
    332.70474 0.002205333 324.57929 337.45169
    316.12502 0.002322322 324.67405 337.54735
    341.75222 0.002139855 324.76879 337.64416
    335.62728 0.002131928 324.86351 337.74212
    312.19655 0.002323187 324.95824 337.84127
    345.93617 0.002099757 325.05295 337.94152
    325.07383 0.002264939 325.14769 338.04295
    344.77636 0.002123882 325.24231 338.14542
    355.91928 0.002086707 325.33702 338.24911
    321.13178 0.002301558 325.43172 338.35393
    329.61824 0.002219471 325.52642 338.45987
    294.23742 0.002518316 325.62107 338.56694
    342.53957 0.002187746 325.71574 338.67513
    309.75666 0.002411557 325.81035 338.78441
    350.73957 0.002135922 325.905 338.89485
    347.43531 0.002162708 325.99965 339.00644
    347.72683 0.002137662 326.09428 339.11913
    336.90008 0.002249632 326.18892 339.23296
    341.88513 0.002195996 326.28353 339.34789
    365.32488 0.002058678 326.37813 339.46396
    337.19293 0.002207804 326.47272 339.58118
    330.48678 0.002269448 326.56732 339.69952
    329.41528 0.002297641 326.66189 339.81898
    315.48973 0.002434135 326.75644 339.93956
    346.2901 0.002179737 326.851 340.06131
    344.99653 0.00218814 326.94553 340.18418
    325.69073 0.00231354 327.04009 340.30822
    315.51438 0.002410015 327.13462 340.43342
    329.17682 0.002353511 327.22915 340.55977
    306.37233 0.002491507 327.3236 340.68722
    336.10119 0.00223552 327.41813 340.81591
    295.85917 0.002441066 327.51261 340.94574
    334.49094 0.00214268 327.60708 341.07676
    328.69964 0.002187227 327.70155 341.20896
    325.28028 0.002184638 327.79603 341.26933
    338.36812 0.0021264 327.89046 341.40408
    349.94292 0.002053013 327.98489 341.54007
    358.98825 0.00196122 328.07932 341.70382
    379.82503 0.001873507 328.17375 341.84231
    334.38602 0.002109703 328.2681 341.98198
    342.28947 0.002084583 328.3625 342.12293
    344.35429 0.002068019 328.45688 342.26515
    335.64975 0.002118396 328.55126 342.4086
    355.85452 0.001970998 328.64561 342.55335
    342.17704 0.002040809 328.73996 342.69939
    370.64255 0.001909802 328.83424 342.84667
    355.84189 0.002004733 328.92856 342.99529
    323.16517 0.002199509 329.02288 343.14526
    342.58506 0.002069169 329.11715 343.29653
    324.89477 0.002200907 329.21142 343.44916
    332.78798 0.002145676 329.3057 343.60314
    365.84781 0.001925597 329.39997 343.75854
    398.85034 0.001810446 329.4942 343.9153
    355.54412 0.002040331 329.58845 344.0735
    356.41967 0.002004174 329.68262 344.23306
    351.56138 0.002062055 329.77683 344.39411
    329.81437 0.00219346 329.87102 344.55661
    349.32186 0.002115522 329.96517 344.72055
    332.68504 0.002243036 330.05935 344.88602
    345.19728 0.002110931 330.15347 345.05299
    363.92821 0.002026666 330.24762 345.22152
    352.39027 0.00211326 330.34171 345.39157
    367.49811 0.002010858 330.43579 345.56318
    356.37136 0.002138742 330.52987 345.73641
    366.51233 0.002032832 330.62396 345.91129
    357.4763 0.002079094 330.71801 346.08778
    338.35613 0.002189116 330.81206 346.26593
    306.10143 0.00242781 330.9061 346.4458
    317.25419 0.002331042 331.00009 346.62735
    342.03477 0.002230443 331.0941 346.81067
    343.86111 0.00215781 331.18805 346.9957
    322.25842 0.002331755 331.28199 347.18255
    352.43079 0.00214615 331.37597 347.37127
    337.14239 0.002212723 331.46987 347.56179
    352.94691 0.002130979 331.56381 347.7542
    310.98556 0.002469966 331.65771 347.94855
    344.4852 0.002173666 331.7516 348.14484
    366.33359 0.00206206 331.84541 348.34306
    379.23062 0.001996801 331.93926 348.54332
    376.17757 0.001967394 332.03311 348.74565
    337.38965 0.002173703 332.12692 348.95005
    343.17543 0.002098391 332.22073 349.15658
    360.22225 0.001956232 332.31451 349.36521
    346.67717 0.002033395 332.40826 349.57607
    345.66977 0.002057297 332.50203 349.78922
    330.97353 0.002161672 332.59575 350.0046
    346.05126 0.002095286 332.68943 350.22225
    353.17198 0.001981402 332.78311 350.44231
    347.72139 0.00202531 332.87679 350.6648
    365.20522 0.001896648 332.97045 350.88974
    354.90751 0.00194335 333.06408 351.11713
    333.81065 0.00210347 333.15771 351.34713
    287.95353 0.002480751 333.2513 351.57973
    313.14171 0.002228115 333.34486 351.81496
    363.06374 0.001946695 333.43842 352.0529
    358.49939 0.001959939 333.53195 352.29362
    342.63338 0.002021707 333.62551 352.53721
    359.39042 0.001958501 333.71899 352.78363
    335.67328 0.002161417 333.81251 353.033
    345.47743 0.00202926 333.90597 353.28539
    319.22028 0.002237877 333.99942 353.54087
    354.51792 0.002019282 334.09283 353.79946
    337.29781 0.002136811 334.18621 354.06126
    387.16044 0.001853083 334.27958 354.32631
    355.73728 0.002025217 334.37296 354.59478
    347.21542 0.002075938 334.46629 354.86665
    384.94331 0.001901225 334.55963 355.14199
    384.8379 0.001885828 334.65294 355.42099
    374.80987 0.001927353 334.74623 355.70365
    361.6364 0.002061098 334.83946 355.99003
    327.98799 0.002269817 334.93269 356.28025
    356.75041 0.002060502 335.02592 356.57445
    364.92049 0.002045145 335.1191 356.87268
    367.25064 0.002006085 335.21227 357.17504
    352.24534 0.00209917 335.30546 357.48161
    337.251 0.00224246 335.3986 357.79256
    339.81733 0.002188271 335.49169 358.10794
    357.531 0.00208649 335.58478 358.4279
    342.97491 0.002181158 335.67781 358.7525
    360.85681 0.00205276 335.77085 359.08189
    376.96852 0.001997183 335.86389 359.41625
    374.61524 0.002029453 335.95691 359.75568
    340.77619 0.002195319 336.04987 360.10018
    351.1789 0.002162592 336.14283 360.4501
    371.27112 0.002037556 336.23577 360.80549
    384.03009 0.001969202 336.32864 361.16645
    363.7986 0.002064055 336.42152 361.53316
    376.08233 0.001986584 336.5144 361.90586
    334.27023 0.002196335 336.60725 362.28467
    332.22789 0.00221862 336.70006 362.66972
    327.48697 0.002218389 336.79284 363.06111
    347.36585 0.002045752 336.8856 363.45922
    378.57366 0.001880437 336.97833 363.86416
    373.58752 0.001877014 337.07109 364.27616
    383.10282 0.001830314 337.16376 364.69534
    364.3149 0.001952897 337.2564 365.12188
    346.14133 0.002040743 337.34906 365.30769
    385.74754 0.001841115 337.44169 365.75044
    389.48276 0.00180064 337.53427 366.20121
    362.75447 0.0019224 337.62687 366.66052
    347.90561 0.001997278 337.71939 367.12843
    353.99047 0.001967679 337.81193 367.60531
    386.27094 0.001813683 337.90438 368.09128
    392.67444 0.001786573 337.99686 368.58689
    376.20441 0.001869547 338.08929 369.09229
    390.87742 0.001786402 338.18171 369.60786
    373.86046 0.001876175 338.27411 370.1338
    369.96795 0.001876728 338.36648 370.67068
    346.73213 0.002023894 338.4588 371.21877
    342.50934 0.002070724 338.55114 371.77848
    365.99945 0.001934089 338.64342 372.35016
    372.99327 0.001908275 338.73562 372.9341
    365.32094 0.001979139 338.82786 373.53107
    355.82981 0.002005839 338.92007 374.14134
    374.7919 0.001904572 339.01226 374.76529
    348.52781 0.002057541 339.10443 375.40369
    374.00116 0.001946568 339.19655 376.05692
    378.0782 0.001902235 339.28865 376.72556
    410.44469 0.001772125 339.38067 377.41001
    343.62277 0.002134036 339.47273 378.11125
    381.49647 0.001936585 339.56474 378.82972
    350.48317 0.00209657 339.65673 379.56614
    391.66533 0.001875683 339.7487 380.32101
    391.94205 0.001869508 339.84062 381.09546
    354.14743 0.002103796 339.93252 381.89014
    424.13281 0.001782099 340.02439 382.70584
    381.89733 0.001947927 340.11623 383.54346
    394.47353 0.001879013 340.20804 384.40379
    366.37676 0.002042013 340.2998 385.2881
    362.24366 0.002070586 340.39159 386.19737
    387.71154 0.001941575 340.48331 387.13238
    391.71187 0.001921374 340.57503 388.09482
    382.97924 0.001931114 340.66666 389.08563
    353.19579 0.002142369 340.75832 390.10625
    350.05302 0.002130309 340.8499 391.15773
    344.36556 0.002195867 340.94145 392.24206
    373.25437 0.002021195 341.03302 393.36067
    365.27355 0.002025739 341.12455 394.51518
    367.79772 0.002001358 341.21604 395.70712
    397.20386 0.001831278 341.30749 396.93897
    357.38283 0.002006979 341.39893 398.21253
    358.09137 0.001974933 341.49031 399.52996
    376.77595 0.001868328 341.58171 400.89368
    390.93628 0.00180426 341.673 402.30577
    382.16064 0.001810534 341.7643 403.7697
    366.30256 0.001914599 341.85558 405.28803
    364.75127 0.001926224 341.94682 406.86354
    406.83841 0.001727007 342.03805 408.50031
    425.08115 0.001645899 342.12923 410.20162
    402.31011 0.001735131 342.22037 411.97141
    381.26808 0.001823894 342.31147 413.81395
    473.42866 0.001489663 342.40253 415.73334
    465.3697 0.001493438 342.49359 417.73564
    425.47198 0.001633792 342.58462 419.82581
    415.03707 0.001688186 342.67562 422.00935
    408.48828 0.001689933 342.76656 424.29356
    463.37018 0.001484219 342.85751 426.68523
    408.14608 0.001753533 342.9484 429.19202
    467.34611 0.001527738 343.03925 431.82251
    454.2699 0.001565836 343.13004 434.58528
    441.10944 0.001602118 343.22081 437.49228
    419.96877 0.001671811 343.31156 440.5542
    416.73699 0.001673238 343.40231 443.78322
    427.70164 0.001688953 343.49298 447.19439
    456.96079 0.001573393 343.58365 450.80299
    451.23393 0.001601172 343.67425 454.62644
    436.53957 0.001651384 343.76482 458.68439
    479.76413 0.001497957 343.85539 462.99751
    476.41651 0.001532975 343.94589 467.59326
    476.38642 0.001555878 344.03638 472.49845
    496.46988 0.001478211 344.12683 477.74413
    520.74298 0.001404626 344.21726 483.36799
    497.14872 0.001479548 344.30763 489.41068
    491.15259 0.00150255 344.39798 495.91967
    528.70254 0.001421596 344.48829 502.94969
    515.01105 0.001455707 344.57852 510.56107
    496.94732 0.001503533 344.66878 518.83291
    541.50035 0.001363961 344.75897 527.84841
    554.28683 0.001327974 344.84917 537.7075
    545.25692 0.001366032 344.93932 548.53112
    531.66081 0.001437604 345.0294 560.45962
    560.44685 0.001333971 345.11945 573.66211
    621.62041 0.001207949 345.20946 588.34217
    638.02673 0.001167788 345.29945 604.74075
    595.4141 0.001246134 345.38939 623.17738
    641.19032 0.001176902 345.47931 644.03382
    739.76372 0.001028257 345.56918 667.81688
    737.02468 0.001005987 345.65905 695.22778
    742.13738 0.00099731 345.74883 727.27922
    796.54192 0.000911797 345.83861 765.51934
    861.63024 0.000827031 345.92834 812.3872
    952.93612 0.000755709 346.01799 871.71872
    1027.07393 0.000690002 346.10766 949.56934
    1103.67066 0.000646001 346.19727 1054.85383
    1306.26935 0.000535289 346.28687 1200.08144
    1464.50031 0.000477656 346.37643 1401.42754
    1771.57879 0.000395639 346.46593 1677.76829
    2131.74371 0.000332863 346.55539 2048.28778
    2465.9456 0.000285577 346.64481 2528.49436
    3076.83677 0.000229271 346.73416 3124.54743
    3721.54918 0.000186529 346.82353 3827.84015
    4599.5328 0.000150636 346.91284 4604.84123
    5299.00533 0.000132145 347.00213 5386.86607
    6019.34388 0.000116448 347.09136 6059.94496
    6533.06068 0.00010746 347.18055 6476.97336
    6594.10426 0.000105733 347.26969 6518.71287
    6205.41587 0.000111551 347.35882 6174.19641
    5611.25527 0.00012415 347.44789 5549.70582
    4947.06592 0.000140782 347.53692 4792.76101
    4043.21866 0.000174215 347.62591 4025.19616
    3400.69828 0.000207149 347.7149 3322.94512
    2761.86585 0.000255564 347.80381 2724.48967
    2271.66482 0.000312612 347.89266 2242.4938
    1920.11361 0.00036987 347.9815 1872.72563
    1723.91364 0.000413228 348.07029 1600.90157
    1454.12615 0.000497831 348.15906 1408.34451
    1266.97326 0.000566407 348.24778 1275.86031
    1221.82759 0.000594164 348.33643 1186.98898
    1124.53654 0.00064514 348.42509 1128.74831
    1073.93587 0.000672094 348.51368 1091.84618
    1046.05104 0.000694386 348.60223 1070.05043
    1059.04126 0.000708602 348.69073 1059.44078
    1086.57464 0.000672656 348.77922 1057.66983
    1034.05354 0.000715391 348.86763 1063.41354
    1077.99032 0.00068492 348.956 1075.95057
    1047.21694 0.000704482 349.04435 1095.00603
    1065.2726 0.000703403 349.13267 1120.55729
    1139.44539 0.000664504 349.22095 1152.87033
    1137.33294 0.000647851 349.30915 1192.3635
    1154.48479 0.000649005 349.39733 1239.69701
    1269.43167 0.000593588 349.4854 1295.7941
    1311.47162 0.000567024 349.57351 1361.92677
    1475.12616 0.000512517 349.66154 1439.83997
    1483.26277 0.00050752 349.74956 1532.02372
    1700.9871 0.00043828 349.83755 1642.03903
    1865.85213 0.000403238 349.92548 1775.39037
    2026.67826 0.000368543 350.01335 1940.13875
    2279.2716 0.000325892 350.10119 2148.39542
    2575.7378 0.000290762 350.18896 2417.832
    2911.48515 0.000248973 350.27669 2773.30161
    3480.31573 0.000207023 350.36437 3248.05578
    4106.03975 0.000174193 350.45206 3883.92431
    4764.89152 0.000148576 350.53967 4729.17229
    5855.33014 0.000121624 350.62723 5836.02154
    7032.76751 0.000101743 350.71477 7251.20876
    8765.38873 0.000079522 350.80227 9007.68713
    10756.69631 0.000065402 350.88964 11112.01321
    13247.39118 0.000053104 350.97703 13529.06194
    15799.65923 0.000044475 351.06437 16161.50552
    18315.66363 0.000038295 351.1517 18822.30338
    20941.68154 0.000033549 351.23898 21208.6267
    22382.63745 0.000031059 351.32618 22922.79761
    23236.91621 0.000030119 351.41334 23580.3761
    22511.38158 0.000030861 351.50047 23009.3647
    20528.49987 0.000034117 351.58754 21359.27405
    18305.27212 0.000038044 351.67457 19004.46014
    16023.9688 0.00004379 351.76155 16349.17297
    13338.86205 0.00005224 351.84848 13703.95774
    11038.60013 0.000062994 351.93537 11264.75356
    8957.55849 0.000077965 352.02222 9132.13887
    7361.30273 0.000096075 352.10902 7346.28907
    6120.635 0.000114598 352.1958 5903.15549
    5173.81622 0.000136043 352.28244 4771.2708
    4321.19662 0.000164202 352.36913 3904.20964
    3671.71523 0.00019508 352.45575 3250.55455
    3061.91433 0.000232771 352.54228 2761.16742
    2636.66383 0.000272197 352.62884 2393.7394
    2279.01746 0.000312893 352.71531 2113.98758
    2003.6194 0.000363075 352.80172 1896.62345
    1922.79757 0.000377925 352.88808 1723.43965
    1677.45314 0.000431575 352.97441 1581.90456
    1560.85128 0.000469856 353.06067 1463.58403
    1472.90034 0.000499984 353.14694 1362.8321
    1264.36461 0.00058283 353.23311 1275.82106
    1202.75719 0.000612859 353.31926 1199.91384
    1172.13117 0.000632226 353.40533 1133.10074
    1062.25835 0.000699241 353.49134 1073.95425
    979.95035 0.000756658 353.5774 1021.3255
    984.83181 0.000750689 353.6633 974.28855
    922.97848 0.000810949 353.74918 932.08249
    846.26719 0.000880871 353.83503 894.07331
    840.96533 0.000887562 353.92082 859.7281
    830.7309 0.000909404 354.0066 828.60954
    814.12905 0.000920454 354.09229 800.30356
    793.52808 0.000930924 354.17792 774.49668
    760.14712 0.000996706 354.26354 750.90584
    713.01186 0.001042638 354.34908 729.28664
    746.61721 0.001005305 354.43456 709.42746
    677.60961 0.001103001 354.52002 691.14361
    715.85863 0.001022716 354.60539 674.27433
    612.80408 0.001181033 354.69073 658.68567
    642.65424 0.001138542 354.77609 644.23912
    636.39743 0.001129561 354.86131 630.83275
    669.75695 0.00106349 354.94649 618.37006
    585.98488 0.001224952 355.03164 606.76525
    615.33263 0.001149695 355.11676 595.9422
    547.89275 0.001284007 355.20177 585.83263
    551.78075 0.00127303 355.28677 576.37591
    550.33246 0.001278847 355.37172 567.52169
    587.70985 0.00118431 355.45664 559.21267
    576.33162 0.001223904 355.54148 551.89956
    524.74389 0.001338097 355.62625 544.56297
    558.24381 0.00125675 355.71101 537.6563
    501.74456 0.001405286 355.79564 531.14701
    508.59965 0.001391311 355.88028 525.00562
    528.4208 0.001334082 355.96487 519.20534
    498.04935 0.001401897 356.04939 513.72425
    502.63901 0.001388647 356.13387 508.53496
    532.68867 0.001305866 356.21834 503.61981
    518.11295 0.001356758 356.30268 498.96007
    509.53956 0.00138349 356.38696 494.53875
    482.59862 0.001466658 356.47124 490.34034
    532.04345 0.001313624 356.55548 486.35024
    469.29471 0.001499829 356.63962 482.55525
    471.29339 0.001510733 356.72372 478.94488
    471.86625 0.001495146 356.80779 475.50443
    474.42581 0.001522586 356.89181 472.22525
    445.12977 0.001619271 356.97574 469.09767
    476.93921 0.001484997 357.05964 466.11282
    481.08762 0.001487203 357.14348 463.26244
    453.81796 0.001617905 357.22724 460.53875
    467.1872 0.001558406 357.31097 457.93469
    464.24389 0.001592478 357.39465 455.44478
    450.27508 0.001636134 357.47831 453.06048
    445.90995 0.001633407 357.56186 450.77717
    439.59959 0.001664041 357.64539 448.58955
    449.27847 0.001671287 357.72882 446.49251
    431.60741 0.001701114 357.8122 444.48144
    434.04534 0.001723042 357.89554 442.55188
    451.77659 0.001631367 357.97885 440.69976
    438.75762 0.001684514 358.06212 438.92207
    437.98558 0.001718696 358.14529 437.21341
    442.1462 0.001713598 358.22841 435.5713
    459.6657 0.001611404 358.31151 433.99258
    431.82774 0.001742347 358.39455 432.47421
    443.49523 0.001680108 358.47747 431.01334
    449.85796 0.001646474 358.56036 429.60732
    484.78458 0.001575156 358.64322 428.25369
    445.82062 0.001683297 358.72602 426.95069
    441.4171 0.001682244 358.80873 425.69478
    429.20416 0.001729868 358.89141 424.48456
    454.15279 0.001594553 358.97409 423.31807
    423.23095 0.001701421 359.0566 422.19326
    441.08235 0.001650649 359.1391 421.10853
    408.27525 0.001746615 359.22159 420.06213
    419.06067 0.001706238 359.30397 419.05243
    426.48588 0.001674411 359.38632 418.07846
    445.2672 0.001591429 359.46862 417.13779
    416.15832 0.001707962 359.55082 416.2295
    394.47993 0.001814849 359.63298 415.35234
    452.36804 0.001586332 359.71512 414.50514
    442.46085 0.001602276 359.79715 413.68665
    405.66482 0.001726012 359.87914 412.89579
    372.63074 0.001859821 359.96107 412.13149
    393.90102 0.001797343 360.04296 411.39319
    402.77689 0.001751932 360.12476 410.67907
    404.37997 0.001732839 360.20655 409.98871
    429.98528 0.001650857 360.28827 409.53761
    412.21707 0.00169821 360.36986 409.35695
    428.84543 0.001631874 360.45149 408.73451
    434.60001 0.00161597 360.533 408.13245
    432.04161 0.00163661 360.61446 407.55019
    438.80463 0.001633497 360.69588 406.98732
    441.00985 0.001606007 360.77725 406.44259
    419.81072 0.001676497 360.85853 405.91562
    388.47593 0.001837166 360.93976 405.40586
    405.05454 0.00176197 361.02092 404.91271
    435.9015 0.001660535 361.10203 404.43568
    373.03854 0.001948939 361.18307 403.97416
    407.9814 0.001757692 361.2641 403.52772
    403.17053 0.001779787 361.345 403.09606
    412.86748 0.001751059 361.42587 402.67829
    408.8177 0.001793065 361.50673 402.27424
    363.92564 0.00204097 361.58747 401.88337
    393.27181 0.001868307 361.66811 401.50531
    417.01674 0.001773705 361.74876 401.13978
    369.74011 0.002006315 361.82934 400.78629
    408.39518 0.001798193 361.90987 400.44455
    415.74307 0.001808618 361.9903 400.11435
    374.73392 0.001981639 362.07069 399.79501
    380.13854 0.001974776 362.15103 399.48641
    368.71513 0.002026299 362.2313 399.18822
    384.50738 0.001939787 362.31149 398.90015
    389.283 0.001925809 362.39163 398.62196
    409.66452 0.001842158 362.47169 398.3533
    390.50705 0.001895849 362.55173 398.09399
    341.25584 0.002193178 362.63168 397.84374
    367.81086 0.002026659 362.71159 397.60251
    413.10723 0.001814371 362.79141 397.36967
    409.25078 0.001804003 362.87117 397.14521
    395.78981 0.001883576 362.95089 396.92893
    393.7957 0.001863839 363.03051 396.72057
    447.21425 0.001627623 363.11011 396.51998
    389.52494 0.001864751 363.18962 396.32694
    427.23636 0.001681458 363.2691 396.14145
    406.52449 0.001780876 363.34848 395.96299
    398.55591 0.001805194 363.42781 395.79157
    377.59185 0.001887855 363.5071 395.62704
    428.6402 0.001642279 363.58628 395.46916
    394.83997 0.001796404 363.66541 395.31785
    405.80138 0.001737018 363.74451 395.17298
    433.19681 0.001646879 363.82351 395.03431
    421.47928 0.001677451 363.90246 394.9018
    378.04626 0.001877125 363.98136 394.77543
    394.57939 0.001783373 364.06018 394.65478
    359.25194 0.001973654 364.13893 394.66886
    336.79969 0.002108242 364.21763 394.55999
    364.42743 0.001950331 364.29625 394.45661
    379.9036 0.001846533 364.37481 394.35862
    409.76422 0.00171988 364.45333 394.26597
    395.10753 0.001777249 364.53173 394.17858
    420.66531 0.001671225 364.61017 394.09629
    399.84688 0.001762684 364.68845 394.0189
    402.00613 0.001770731 364.76669 393.94647
    391.87156 0.001799839 364.84486 393.87886
    416.20527 0.001700516 364.92297 393.816
    372.41399 0.001924642 365.00102 393.75781
    417.29316 0.001721782 365.07899 393.70416
    393.66282 0.001821309 365.1569 393.65506
    350.51833 0.002083903 365.23475 393.6105
    414.2896 0.001730961 365.31254 393.57022
    400.512 0.001794981 365.39025 393.53424
    427.35614 0.001689874 365.46787 393.50247
    381.23056 0.001914194 365.54546 393.47493
    381.75383 0.00193107 365.62302 393.45151
    423.77821 0.001739016 365.70045 393.43213
    405.675 0.001797276 365.77786 393.41688
    398.59677 0.001853428 365.85516 393.40547
    412.68462 0.001805155 365.93243 393.39801
    400.73971 0.001839592 366.00962 393.39441
    407.24137 0.001848624 366.08674 393.39462
    419.37164 0.001781768 366.16376 393.39859
    399.90578 0.001851578 366.24077 393.40635
    388.01857 0.001937006 366.31767 393.41773
    374.21483 0.001988409 366.39451 393.43281
    400.84536 0.001850142 366.47132 393.45163
    364.35254 0.002060618 366.54804 393.47396
    438.73349 0.00170794 366.62466 393.49982
    390.54127 0.001922531 366.70123 393.52923
    395.74061 0.001882554 366.77775 393.56218
    432.35297 0.001709426 366.85421 393.59856
    383.47629 0.001922203 366.93057 393.63843
    386.54983 0.001904476 367.00688 393.6818
    333.64535 0.002188022 367.0831 393.72853
    422.69687 0.001711328 367.15928 393.77867
    405.2215 0.001772612 367.23537 393.83218
    380.36011 0.001908279 367.31143 393.88909
    395.82431 0.001805446 367.38736 393.9493
    400.019 0.00181409 367.46326 394.01289
    398.34873 0.001805558 367.53909 394.07976
    428.21142 0.001679106 367.61486 394.15001
    415.0997 0.001737306 367.69055 394.22362
    398.21177 0.001796496 367.76618 394.30049
    397.18847 0.001801185 367.84173 394.38067
    411.16857 0.00174823 367.91716 394.46409
    414.21565 0.001740991 367.99261 394.55091
    411.96906 0.001713924 368.06791 394.6409
    398.02742 0.001812078 368.14319 394.7343
    395.54784 0.001812222 368.21839 394.83104
    373.41543 0.001867996 368.29353 394.93105
    387.39259 0.001827737 368.36858 395.03437
    401.62855 0.001779288 368.44356 395.14102
    439.58576 0.0016027 368.51851 395.25106
    406.46601 0.001745099 368.59333 395.36438
    376.20277 0.001882004 368.66811 395.4811
    388.82231 0.001831632 368.74281 395.6011
    402.92559 0.00177011 368.81744 395.72458
    379.61808 0.001895274 368.89202 395.85154
    400.1029 0.001791045 368.96652 395.98186
    396.15597 0.001807885 369.04093 396.11564
    411.93236 0.001734778 369.11525 396.25286
    390.58058 0.001859817 369.18953 396.39362
    426.15705 0.001703655 369.26375 396.53784
    376.11112 0.001930184 369.3379 396.68568
    387.86201 0.001882616 369.41193 396.82359
    409.94646 0.001756941 369.48595 396.97867
    434.94737 0.001666188 369.55985 397.13737
    421.74304 0.001792461 369.63372 397.29978
    350.45032 0.002125838 369.7075 397.46591
    444.51905 0.00167961 369.78118 397.63577
    400.24823 0.001884995 369.85482 397.80946
    412.56396 0.00180236 369.92836 397.98688
    431.74473 0.001735089 370.00185 398.16829
    412.49311 0.001832984 370.07528 398.35369
    419.46257 0.001771713 370.1486 398.543
    431.38162 0.001755202 370.22188 398.73638
    412.91908 0.001803006 370.29506 398.93383
    393.80213 0.00186202 370.36817 399.13542
    403.38203 0.001883307 370.44124 399.34116
    421.67084 0.001773295 370.51422 399.55124
    413.16096 0.001815466 370.58708 399.76564
    391.16776 0.001927057 370.65993 399.98445
    404.38417 0.001832018 370.73266 400.20769
    436.47606 0.001674324 370.80537 400.43551
    425.57871 0.001770646 370.87799 400.66794
    452.9604 0.001619254 370.95048 400.90499
    391.31563 0.001876646 371.02295 401.14686
    389.04457 0.001888314 371.09532 401.39343
    367.86108 0.001945619 371.16762 401.64506
    449.44555 0.001597573 371.23988 401.90177
    385.25184 0.001904095 371.31204 402.16354
    397.57623 0.001816955 371.38413 402.43053
    416.56662 0.00172169 371.45611 402.70279
    390.9345 0.001835686 371.52804 402.9805
    425.63989 0.001686669 371.59989 403.2636
    392.49758 0.001837469 371.67172 403.5525
    393.41783 0.001836554 371.74342 403.84712
    401.86798 0.001783955 371.81504 404.14758
    428.69986 0.001682139 371.88661 404.45406
    440.94492 0.001594462 371.95808 404.76662
    440.59809 0.001592168 372.0295 405.08546
    406.54391 0.001756233 372.10083 405.41067
    454.21078 0.001561031 372.17207 405.7424
    415.35515 0.001711492 372.24326 406.08067
    386.60245 0.001851644 372.31438 406.42594
    408.21556 0.001718113 372.38539 406.77818
    412.26082 0.001729736 372.45636 407.13759
    428.55084 0.001671966 372.52724 407.5043
    391.72247 0.00184585 372.59801 407.87848
    434.97805 0.001684958 372.66875 408.26039
    431.2383 0.001677523 372.73938 408.64997
    415.80732 0.001723051 372.80998 409.04784
    412.3064 0.001759885 372.88046 409.45395
    426.9026 0.001738487 372.95089 409.86855
    408.11552 0.001787695 373.02122 410.29185
    413.84788 0.001803156 373.0915 410.72409
    410.78509 0.00178704 373.16166 411.16547
    439.14214 0.001668449 373.23177 411.61629
    401.44311 0.001851794 373.30179 412.07678
    421.22644 0.001786738 373.37176 412.547
    411.55909 0.001816256 373.44163 413.02764
    431.07422 0.001755719 373.51144 413.51879
    449.67487 0.001619864 373.58115 414.02072
    425.68608 0.001740452 373.65079 414.53374
    424.45658 0.001807145 373.72035 415.05819
    435.34009 0.001725475 373.78985 415.59442
    424.7286 0.001794534 373.85923 416.14246
    407.42351 0.001849396 373.92857 416.70325
    417.66384 0.001760142 373.99783 417.27689
    441.82925 0.001704129 374.06701 417.86374
    410.06629 0.001871009 374.13609 418.46421
    415.41964 0.001798953 374.2051 419.07876
    410.4482 0.001863978 374.27407 419.70784
    405.88916 0.001845669 374.3429 420.35182
    389.61338 0.001917501 374.41164 421.01123
    414.86765 0.001807805 374.48038 421.68635
    422.59488 0.001759689 374.54901 422.3782
    414.59601 0.001799986 374.61754 423.08705
    388.3504 0.001910615 374.68601 423.81348
    428.46155 0.001697162 374.75441 424.55806
    447.26343 0.001644324 374.82268 425.32139
    495.63653 0.001472905 374.8909 426.10416
    440.97211 0.001646811 374.95906 426.90705
    503.2871 0.00146287 375.02713 427.73035
    463.6214 0.001566511 375.09511 428.57555
    444.72068 0.001617574 375.16302 429.44306
    419.13326 0.001716072 375.23085 430.33369
    448.00772 0.001642432 375.2986 431.24826
    402.95851 0.001789613 375.36626 432.18766
    458.88847 0.001571055 375.43381 433.15281
    421.40618 0.001677452 375.50132 434.14471
    432.30716 0.001638645 375.56875 435.16391
    458.27153 0.001563943 375.6361 436.21237
    449.21704 0.001607894 375.70339 437.2908
    420.79535 0.001704872 375.77054 438.40027
    472.93064 0.001527431 375.83763 439.5421
    433.69767 0.001639347 375.90464 440.71757
    438.51406 0.001632083 375.97157 441.92806
    434.4657 0.001669264 376.03844 443.175
    442.73064 0.001645983 376.10521 444.45927
    471.09016 0.001535993 376.17189 445.78365
    410.52407 0.001769453 376.2385 447.14925
    452.2757 0.001625111 376.30505 448.55785
    449.92757 0.001630502 376.37152 450.01127
    465.96314 0.001585963 376.43787 451.51146
    450.88606 0.001649311 376.50416 453.06054
    454.75355 0.001651446 376.57034 454.66066
    456.09733 0.001620651 376.63646 456.31339
    422.51736 0.00175098 376.70249 458.02268
    465.20426 0.00161532 376.76847 459.79046
    488.2803 0.001557908 376.83435 461.61937
    437.32985 0.001720258 376.90013 463.51231
    453.95219 0.001687086 376.96584 465.47242
    475.6177 0.001583448 377.03145 467.50295
    458.29693 0.001620591 377.09701 469.60741
    432.85408 0.001751464 377.16245 471.78842
    471.47969 0.001630565 377.22786 474.05198
    498.83194 0.001497354 377.29315 476.40122
    477.32204 0.001588616 377.35833 478.84059
    458.08895 0.001638546 377.42348 481.37493
    427.52926 0.001773799 377.48854 484.00922
    477.3718 0.001596497 377.55349 486.74884
    487.73119 0.001541348 377.61836 489.59966
    464.65826 0.001630087 377.68316 492.56641
    473.07809 0.001583575 377.74786 495.65845
    519.46911 0.001441251 377.81251 498.88155
    523.61663 0.001448698 377.87704 502.24326
    479.19765 0.001586669 377.94149 505.75178
    525.00991 0.00143062 378.00586 509.41589
    514.21228 0.001446915 378.07015 513.24507
    504.60489 0.001448356 378.13434 517.24936
    520.54896 0.001423659 378.19848 521.43786
    504.5398 0.00146531 378.2625 525.82622
    547.21924 0.001345863 378.3265 530.42539
    537.50434 0.001365343 378.39037 535.24913
    520.52955 0.001397017 378.45414 540.31242
    508.37343 0.001430341 378.51785 545.63157
    542.14623 0.001339005 378.58145 551.22419
    536.82037 0.001350936 378.64498 557.10953
    551.3646 0.001310263 378.70845 563.30548
    551.3648 0.001314057 378.77181 569.84067
    558.34668 0.001287852 378.83508 576.73719
    600.05802 0.001186134 378.89827 584.02231
    561.9934 0.001276859 378.96138 591.72589
    602.31855 0.001207188 379.0244 599.88073
    593.58226 0.001221561 379.08728 608.52288
    639.48822 0.001137648 379.15013 617.6921
    645.0837 0.001115124 379.21292 627.42749
    634.4508 0.001138271 379.27561 637.78676
    639.83295 0.001148954 379.33819 648.819
    644.91295 0.001136568 379.4007 660.58413
    683.82253 0.001075365 379.46313 673.14825
    653.56958 0.001137918 379.52547 686.58554
    671.3102 0.001097271 379.58768 700.97871
    690.55854 0.001073879 379.64983 716.42055
    720.78037 0.001042073 379.71194 733.00713
    686.73463 0.001103087 379.77394 750.8715
    697.50202 0.001076643 379.83583 770.13876
    807.88031 0.000928649 379.89766 790.95918
    759.46392 0.000984043 379.95939 813.50363
    797.8529 0.000944966 380.02104 837.96689
    796.21177 0.000961922 380.08256 864.57188
    792.1153 0.000959097 380.14404 893.57451
    835.70541 0.000912957 380.20542 925.254
    986.9914 0.000764786 380.26673 959.98171
    969.61562 0.000769654 380.32793 998.1397
    968.21238 0.000784248 380.38904 1040.19061
    947.8436 0.000805629 380.45006 1086.67711
    1107.42045 0.000677383 380.51104 1138.23796
    1133.57124 0.000667368 380.57186 1195.63022
    1210.19152 0.000626614 380.63263 1259.75525
    1284.24207 0.000591674 380.69334 1331.65744
    1324.66756 0.000581671 380.75395 1412.71106
    1361.7245 0.000565907 380.81441 1504.48038
    1520.25637 0.000497076 380.87484 1608.94974
    1645.52641 0.000458726 380.93521 1728.64793
    1680.69216 0.000447603 380.99544 1866.91889
    1873.50496 0.000406232 381.05559 2028.40342
    2126.2887 0.000359003 381.11561 2219.88701
    2348.35499 0.000318481 381.1756 2451.62222
    2519.1091 0.000296535 381.2355 2740.08663
    3051.48196 0.000241543 381.2953 3110.67798
    3482.09659 0.000211097 381.35503 3602.43974
    4146.23119 0.000178311 381.41467 4272.56968
    4863.09968 0.00015249 381.47421 5199.83903
    5755.65215 0.000127885 381.53365 6484.47313
    7235.28621 0.000100919 381.59298 8241.75374
    9279.96966 0.000078449 381.65228 10585.88993
    12208.52309 0.000059652 381.71144 13610.94459
    15678.57254 0.000046669 381.77055 17352.44127
    20702.2544 0.000035208 381.82955 21752.42874
    25917.67866 0.000027977 381.88845 26607.98127
    32281.78423 0.000022393 381.94728 31503.41723
    37577.47167 0.000019224 382.00601 35749.76788
    41111.88687 0.000017618 382.06464 38449.80666
    41966.96586 0.000017281 382.12323 38848.79147
    39780.1159 0.000018202 382.18167 36821.59332
    35286.1542 0.000020627 382.24006 32967.33732
    29559.36798 0.00002447 382.29834 28190.64648
    23489.62148 0.000030767 382.35656 23265.1869
    18252.31377 0.000039993 382.41465 18689.59913
    13843.86015 0.000054259 382.47266 14726.47115
    10568.6941 0.00006991 382.53057 11473.69263
    7999.05191 0.000092577 382.58839 8921.2626
    6334.40477 0.000116542 382.64614 6988.77682
    5193.87916 0.000142645 382.70381 5566.66403
    4250.28334 0.000176941 382.76139 4537.57175
    3659.04439 0.00020747 382.81886 3795.32472
    3160.21515 0.000237848 382.87625 3254.10556
    2702.67825 0.000278859 382.93353 2850.10128
    2258.97809 0.000333107 382.99075 2538.96626
    2140.75388 0.000351695 383.04786 2291.49835
    1910.62164 0.000401823 383.10486 2088.67707
    1668.77017 0.000450343 383.16179 1918.68051
    1489.19206 0.000503851 383.21865 1773.77223
    1435.66387 0.000529416 383.27539 1648.74376
    1411.44715 0.000533444 383.33204 1539.90449
    1320.18657 0.000575562 383.3886 1444.50251
    1217.43191 0.000631986 383.44508 1360.40144
    1109.90827 0.000677173 383.50144 1285.92721
    1098.12502 0.000689809 383.55775 1219.61898
    1047.82196 0.000724178 383.61395 1160.36751
    1067.35719 0.000710199 383.67008 1107.21871
    973.96611 0.000789948 383.72609 1059.37297
    923.48025 0.00082874 383.78201 1016.15635
    896.99342 0.000851963 383.83784 976.99769
    875.47078 0.000873783 383.89359 941.41057
    865.2451 0.000886763 383.94924 908.99359
    896.04346 0.000850814 384.00477 879.35815
    813.54004 0.00093694 384.06027 852.21182
    761.76272 0.000991947 384.11563 827.28698
    757.5557 0.000979786 384.17092 804.35084
    706.69852 0.001047252 384.22611 783.20032
    717.78869 0.001026989 384.28118 763.65747
    739.72314 0.001002573 384.33619 745.56602
    707.30139 0.00105441 384.39112 728.79577
    599.49825 0.001227954 384.44592 713.20878
    671.38492 0.001083703 384.50064 698.70551
    620.00511 0.001179805 384.55529 685.18983
    633.10606 0.001157952 384.60986 672.5761
    652.90592 0.00112165 384.66429 660.78791
    616.37029 0.001184213 384.71861 649.75668
    633.76931 0.001144479 384.77291 639.4211
    632.34533 0.001150241 384.82706 629.7304
    641.23179 0.001139671 384.88117 620.62534
    645.95977 0.001126073 384.93513 612.06587
    584.12487 0.001267149 384.989 604.01128
    596.46992 0.001220128 385.0428 596.42482
    573.08286 0.001268321 385.09653 589.27303
    559.09674 0.001318853 385.15011 582.52548
    566.59232 0.001298856 385.20363 576.15463
    589.69643 0.001249209 385.25705 570.13823
    553.7001 0.001354693 385.3104 564.44726
    568.58372 0.001301316 385.36361 559.06401
    541.45369 0.001383884 385.41675 553.96933
    535.89517 0.001407136 385.46981 549.14575
    557.6392 0.001338054 385.52275 544.57725
    542.89427 0.001387539 385.57563 540.24939
    526.47297 0.001431073 385.62839 536.14875
    559.07551 0.00133502 385.68105 532.26518
    533.89671 0.001407982 385.73365 528.58351
    484.22837 0.001548431 385.78613 525.09597
    516.60264 0.001439189 385.83846 521.79321
    502.07056 0.001537216 385.8908 518.66721
    469.84778 0.00158679 385.94299 515.71036
    536.97878 0.001392267 385.99507 512.91612
    538.89465 0.0013902 386.04711 510.27873
    521.10616 0.001445885 386.09903 507.79442
    500.18487 0.001522438 386.15085 505.45587
    526.3992 0.001472803 386.20256 503.03935
    494.29404 0.001533832 386.2542 500.98614
    529.75927 0.001441465 386.30572 499.07175
    516.25275 0.001497988 386.35719 497.29497
    515.55946 0.00150032 386.40851 495.65523
    529.41291 0.001513812 386.45977 494.15308
    518.02265 0.001540376 386.51092 492.79087
    497.43427 0.001579017 386.56199 491.56869
    492.81262 0.001564937 386.61296 490.49199
    478.81917 0.001596197 386.66383 489.56546
    532.87515 0.001411818 386.71462 488.79569
    486.97293 0.001549564 386.76527 488.19096
    478.01072 0.001564429 386.81584 487.76179
    522.42982 0.001411241 386.86634 487.52111
    512.63415 0.001438603 386.91675 487.48545
    528.87313 0.001397003 386.96703 487.67177
    504.33343 0.001456706 387.01722 488.1062
    494.65766 0.001513984 387.06734 488.81719
    497.38067 0.001477922 387.11733 489.84097
    476.31739 0.001531095 387.16726 491.22361
    493.34157 0.001498478 387.21706 493.02485
    501.01972 0.001455676 387.2668 495.32554
    484.16972 0.001518279 387.31642 498.23959
    499.92921 0.001472676 387.36597 501.92857
    488.95605 0.001498668 387.41538 506.64409
    507.07013 0.00143951 387.46472 512.75491
    512.63153 0.001438364 387.51397 520.81284
    520.60456 0.001411808 387.5631 531.61669
    536.63934 0.001385815 387.61212 546.27609
    561.70108 0.001320362 387.66109 566.2505
    615.43747 0.001186616 387.70995 593.33404
    670.6077 0.001106845 387.75871 629.55123
    716.384 0.001035188 387.80735 676.91971
    709.77049 0.001057177 387.85593 737.21349
    782.17141 0.000961975 387.90442 811.38648
    939.05669 0.000797067 387.95276 899.11373
    1094.88387 0.000679203 388.00102 998.07592
    1230.69835 0.000607877 388.04921 1103.00579
    1363.76991 0.00054728 388.09728 1204.51266
    1474.11691 0.00050996 388.14526 1288.50567
    1530.01747 0.000487571 388.19317 1338.37444
    1477.43108 0.000505784 388.24094 1341.65388
    1376.77027 0.000546564 388.28863 1297.24718
    1328.83347 0.000564642 388.33623 1216.26019
    1181.00149 0.000642416 388.38372 1115.18173
    1008.8153 0.000749772 388.43112 1008.75147
    935.41059 0.000798796 388.47838 907.10296
    837.25103 0.00090179 388.52561 816.07442
    677.98468 0.001130946 388.57271 738.41213
    670.94628 0.001149949 388.61973 674.62982
    657.08967 0.001183142 388.66664 623.95887
    593.46069 0.001314614 388.71346 584.75679
    598.74955 0.001337429 388.76015 555.00354
    578.93266 0.001378089 388.80679 532.6523
    514.61811 0.001576816 388.85328 515.86179
    558.6756 0.001468103 388.89973 503.11493
    526.67014 0.001550855 388.94603 493.25093
    495.8731 0.001591243 388.99225 485.41535
    513.75652 0.001465607 389.03838 479.02518
    515.84142 0.001453964 389.0844 473.68319
    458.76987 0.001624826 389.13032 469.12454
    477.27694 0.001555661 389.17617 465.17159
    486.71959 0.001539385 389.2219 461.70243
    437.37186 0.001674401 389.26752 458.62961
    500.06605 0.001445821 389.31305 455.88971
    522.27358 0.00139851 389.35851 453.4304
    475.99895 0.001549352 389.40384 451.21287
    483.3182 0.001517326 389.44909 449.20453
    495.88133 0.001475096 389.49421 447.37826
    457.29916 0.001578712 389.53927 445.71147
    479.75901 0.001514741 389.58418 444.18506
    508.26125 0.001448892 389.62906 442.78248
    441.16571 0.001675811 389.67377 441.49031
    500.36299 0.0014687 389.71846 440.29574
    462.17361 0.001611991 389.76299 439.18882
    471.70363 0.001564847 389.80744 438.16068
    472.5495 0.001554522 389.8518 437.2035
    456.58707 0.001616336 389.89603 436.31045
    450.67157 0.001673472 389.94021 435.47582
    465.71339 0.001592109 389.98423 434.69393
    471.82936 0.001548332 390.0282 433.96067
    480.98944 0.001540976 390.07203 433.27133
    487.51144 0.001525715 390.11579 432.62263
    484.85049 0.001555432 390.15944 432.01127
    428.5393 0.001748267 390.20301 431.43437
    465.6712 0.001631939 390.24646 430.88932
    486.28376 0.001545504 390.28984 430.37398
    492.05378 0.001501445 390.33307 429.8859
    411.17491 0.001821424 390.37626 429.42356
    416.80042 0.001833371 390.41929 428.98485
    440.4826 0.001697667 390.46225 428.56847
    470.26608 0.001609893 390.50508 428.17292
    440.54991 0.001685607 390.54785 427.79702
    443.43816 0.00166767 390.59051 427.4395
    448.11535 0.001688643 390.63309 427.0995
    449.01013 0.001708174 390.67554 426.77574
    489.89512 0.001563827 390.7179 426.46755
    447.89099 0.001752414 390.76016 426.17392
    467.96534 0.001644499 390.80229 425.89417
    488.68205 0.001598114 390.84437 425.62766
    480.90005 0.001632408 390.88631 425.37364
    467.27103 0.00167723 390.92819 425.13163
    456.38581 0.001772945 390.96992 424.90108
    499.19126 0.001598642 391.01157 424.68133
    462.51276 0.001742378 391.05315 424.47208
    479.56493 0.001679498 391.09459 424.27271
    438.24569 0.001780184 391.13594 424.08291
    463.43283 0.001631405 391.17722 423.90233
    482.82928 0.001524876 391.21837 423.73052
    450.91154 0.001623629 391.25943 423.5672
    490.80051 0.001493395 391.30038 423.41215
    452.87211 0.001631652 391.34122 423.26489
    467.93119 0.001561522 391.38197 423.1253
    468.68979 0.001561487 391.42263 422.99303
    461.24944 0.001570384 391.46318 422.86788
    489.83718 0.001479363 391.50361 422.7496
    488.70763 0.001493482 391.54398 422.63802
    426.76413 0.001730474 391.58421 422.53291
    454.43522 0.001600944 391.62437 422.43422
    493.89915 0.001482592 391.66438 422.34153
    472.48839 0.001526256 391.70437 422.25491
    462.07401 0.001566286 391.74419 422.174
    486.60532 0.001498013 391.78394 422.09878
    465.68378 0.001567894 391.82359 422.0291
    484.88133 0.001528612 391.86311 421.96479
    472.53002 0.001551835 391.90258 421.90578
    475.95776 0.001518968 391.9419 421.85198
    455.92829 0.001621464 391.98115 421.80321
    449.74282 0.001651672 392.02029 421.75939
    454.63065 0.001609791 392.05929 421.72039
    467.92779 0.00159588 392.09825 421.68622
    427.00974 0.001737161 392.13708 421.65672
    427.82438 0.001726272 392.17578 421.63176
    464.32219 0.001605385 392.21443 421.61143
    447.22608 0.00170122 392.25293 421.59558
    478.38819 0.001561634 392.29136 421.5841
    472.23648 0.00159138 392.32969 421.57699
    464.44088 0.00160947 392.36789 421.57413
    478.0103 0.001558559 392.40603 421.57554
    479.51914 0.001559861 392.44406 421.58114
    497.48684 0.001510178 392.48194 421.59081
    440.56523 0.001683634 392.51977 421.60464
    419.91871 0.0017964 392.55749 421.62259
    452.30108 0.001642353 392.59512 421.64453
    463.22565 0.001634528 392.6326 421.67043
    468.83977 0.001668022 392.67001 421.70032
    481.60207 0.001595244 392.7073 421.73414
    492.74106 0.00158064 392.74451 421.7719
    437.81221 0.001767774 392.7816 421.8135
    453.76266 0.00169933 392.8186 421.85904
    484.42892 0.00160684 392.8555 421.90849
    464.69552 0.001712655 392.89232 421.96178
    478.19487 0.001690688 392.929 422.01887
    461.22004 0.001742759 392.96556 422.07979
    454.63234 0.001707911 393.00206 422.14457
    471.84497 0.00156882 393.03847 422.21319
    492.62026 0.001499359 393.07472 422.28561
    483.88969 0.001513038 393.11092 422.36183
    449.02698 0.001624673 393.14698 422.44196
    460.18247 0.001569871 393.18298 422.52594
    498.14954 0.001442404 393.21882 422.61371
    465.22466 0.00154987 393.25458 422.70535
    468.0797 0.00153494 393.29028 422.80092
    485.59099 0.001485998 393.32584 422.90036
    486.39981 0.001492552 393.3613 423.00363
    466.73684 0.001548678 393.39665 423.11091
    466.29841 0.001547642 393.4319 423.22216
    477.46083 0.001499955 393.46708 423.3374
    469.89879 0.001530979 393.50213 423.45661
    467.7677 0.001557952 393.53706 423.57985
    419.16147 0.001727895 393.57192 423.70717
    464.29167 0.001540642 393.60667 423.83859
    428.00807 0.00168231 393.6413 423.97414
    418.81393 0.001733144 393.67582 424.11378
    478.76317 0.001515654 393.71027 424.25778
    409.84247 0.001791903 393.74461 424.406
    437.80558 0.001652371 393.77884 424.55851
    469.52515 0.001554025 393.81294 424.71535
    498.48428 0.001459577 393.84698 424.87663
    487.88417 0.001524084 393.88088 425.04236
    486.46309 0.001518715 393.91468 425.21251
    460.84302 0.001605655 393.94842 425.38737
    473.82821 0.001564173 393.98202 425.56685
    511.71899 0.001449844 394.01554 425.75103
    490.44366 0.001528764 394.04893 425.93995
    511.3597 0.001484642 394.08224 426.13373
    459.33225 0.001619602 394.11542 426.3324
    461.01329 0.001629719 394.14854 426.5361
    484.42237 0.001543505 394.18152 426.74485
    479.15293 0.001555166 394.2144 426.95865
    468.31239 0.001614077 394.24719 427.17784
    475.98025 0.001564022 394.27987 427.40232
    446.62279 0.001683899 394.31246 427.63222
    492.51386 0.001522867 394.34491 427.86762
    470.83957 0.001602603 394.37728 428.10868
    463.88429 0.001641105 394.40956 428.35547
    472.28532 0.001633547 394.44171 428.60797
    505.44359 0.001521126 394.47376 428.86654
    492.80493 0.001584909 394.50571 429.13121
    493.51145 0.001542309 394.53759 429.40207
    467.78927 0.001655124 394.56934 429.67923
    535.13247 0.001474001 394.60101 429.96286
    527.46291 0.001480974 394.63254 430.25305
    501.37272 0.001523569 394.66396 430.54998
    497.74022 0.001461335 394.69532 430.85382
    473.83831 0.001518536 394.72654 431.16454
    429.21092 0.001682306 394.75766 431.48258
    489.03508 0.001481619 394.78869 431.80802
    493.46255 0.001457028 394.81961 432.14093
    484.69114 0.001493309 394.85043 432.48157
    492.10689 0.00144281 394.88113 432.83009
    474.89328 0.00150101 394.91172 433.1867
    481.74874 0.001484186 394.94225 433.55149
    492.05111 0.001455778 394.97263 433.92485
    478.54466 0.001498495 395.00293 434.30698
    490.41127 0.001444405 395.03312 434.698
    486.76573 0.001443629 395.06323 435.09818
    515.21067 0.0013805 395.09318 435.50774
    532.11652 0.001327571 395.1231 435.927
    520.33898 0.001372962 395.15288 436.35616
    493.43702 0.001464133 395.18254 436.79547
    453.49793 0.001580745 395.2121 437.24507
    510.68081 0.001393583 395.24157 437.70562
    520.75744 0.00137613 395.27095 438.17725
    497.12381 0.001439159 395.30017 438.66016
    524.3521 0.0014079 395.32933 439.15482
    506.38464 0.0014289 395.35836 439.66153
    490.85303 0.001470109 395.38732 440.18067
    478.58554 0.001520202 395.41616 440.71236
    501.97286 0.001463027 395.44493 441.25745
    504.30748 0.001448243 395.47354 441.81606
    513.16443 0.0014567 395.50209 442.38869
    532.40784 0.001380103 395.53049 442.97564
    514.56283 0.001437634 395.55882 443.57756
    497.77982 0.00149375 395.58704 444.19482
    456.90375 0.001618782 395.61515 444.82794
    460.27867 0.001657631 395.6431 445.47738
    491.38617 0.00152915 395.67102 446.14357
    500.65338 0.001474145 395.69885 446.8275
    472.57109 0.001584124 395.72655 447.5295
    480.98774 0.001539596 395.75413 448.25012
    500.54066 0.00148867 395.78162 448.99015
    499.03641 0.001534688 395.80899 449.75021
    460.22142 0.001629826 395.83628 450.53104
    522.29196 0.001441148 395.86343 451.33322
    511.52386 0.001488613 395.8905 452.15758
    506.08697 0.001487277 395.91747 453.00526
    472.00207 0.001610731 395.94435 453.8769
    485.30944 0.001571002 395.97109 454.77327
    486.34933 0.001556894 395.99774 455.69552
    504.86858 0.001508516 396.02428 456.64456
    512.30004 0.001506505 396.05072 457.62146
    506.69741 0.001471943 396.07705 458.6273
    524.25939 0.001405132 396.1033 459.66288
    536.23638 0.001348048 396.12941 460.73011
    457.29333 0.00155616 396.15541 461.82996
    524.40724 0.00136754 396.18131 462.96364
    502.56053 0.001414277 396.20715 464.13286
    505.3539 0.001407835 396.23286 465.33895
    519.51769 0.001380336 396.25848 466.58355
    530.02837 0.001339356 396.28395 467.86812
    509.52876 0.001375501 396.30933 469.19445
    540.02405 0.001302886 396.33463 470.56499
    557.11312 0.001266866 396.35981 471.98132
    536.4625 0.001304497 396.38492 473.44549
    493.3356 0.001448901 396.40988 474.95992
    539.61413 0.001291699 396.43475 476.52691
    555.5418 0.001270659 396.45953 478.14901
    596.14974 0.001178513 396.48417 479.82887
    567.4657 0.001243423 396.50874 481.56874
    544.01793 0.001312168 396.53317 483.37289
    556.29352 0.001290641 396.55756 485.24403
    509.83039 0.001393717 396.58181 487.18531
    529.97219 0.00134434 396.60595 489.20085
    514.49242 0.00140096 396.62998 491.29445
    552.91257 0.001290236 396.6539 493.47033
    554.68895 0.00130858 396.67774 495.73305
    582.07932 0.001258687 396.70142 498.08653
    578.97041 0.001251655 396.72507 500.53783
    555.56245 0.00132043 396.74858 503.09158
    582.53511 0.001263484 396.772 505.75359
    561.03489 0.001306337 396.79527 508.53092
    560.71291 0.001336475 396.81846 511.43033
    614.41081 0.001195321 396.84155 514.45944
    562.36613 0.001312967 396.86457 517.62645
    565.21981 0.001332391 396.88742 520.93904
    573.4396 0.001296801 396.91021 524.40921
    578.91711 0.001292 396.93286 528.04627
    544.09996 0.001396021 396.95544 531.86119
    578.10054 0.001268066 396.97787 535.86731
    577.90082 0.00131093 397.00025 540.07788
    638.35257 0.001176545 397.02251 544.50772
    602.61331 0.001225864 397.04465 549.17311
    615.71164 0.001231226 397.06672 554.21371
    611.07077 0.001244234 397.08862 559.40602
    626.82913 0.001188039 397.11048 564.89341
    600.51111 0.001261772 397.13218 570.69895
    601.43337 0.001262133 397.15383 576.85108
    621.64057 0.001206345 397.17535 583.37856
    668.88355 0.001145821 397.19675 590.62774
    616.70265 0.001218477 397.21803 598.00968
    662.63057 0.001130878 397.23926 605.87578
    652.25251 0.001129671 397.26035 614.27742
    682.59319 0.001049293 397.28138 623.26465
    729.52649 0.000978856 397.30225 632.89501
    712.95218 0.001002608 397.32304 643.23907
    692.86034 0.001017846 397.34371 654.37218
    751.1337 0.000933998 397.3643 666.38217
    690.9626 0.001029291 397.38474 679.3701
    731.40875 0.000970138 397.4051 693.44863
    748.95944 0.000945355 397.42537 708.76137
    699.59362 0.001006663 397.44553 725.46266
    727.61456 0.000965334 397.46557 743.7344
    822.76707 0.000857929 397.48555 763.80345
    825.84182 0.000847857 397.50538 785.92762
    811.40001 0.000861624 397.52509 810.42107
    920.29733 0.000759645 397.54474 837.66627
    889.5079 0.000793097 397.56427 868.13099
    946.62227 0.000746194 397.58367 902.44041
    992.74599 0.00071374 397.60299 941.40983
    1055.94385 0.000669006 397.62221 986.20168
    1094.66706 0.000652703 397.64131 1038.62153
    1124.03957 0.000634402 397.66032 1101.47491
    1294.03882 0.00054838 397.67918 1179.25978
    1361.5859 0.000526859 397.698 1279.01321
    1487.81054 0.000487789 397.71667 1411.20536
    1629.08832 0.000441657 397.73526 1590.40999
    1808.40066 0.000397697 397.75373 1834.93756
    2075.37235 0.000348055 397.77211 2164.9724
    2436.77556 0.000302014 397.79039 2599.48606
    3116.33768 0.000234782 397.80856 3150.01176
    3698.75468 0.000199231 397.8266 3814.35466
    4392.31727 0.000168304 397.84456 4568.26123
    5198.71568 0.000142791 397.86242 5354.74307
    6104.682 0.000121066 397.88013 6074.11208
    6525.2546 0.000113389 397.8978 6594.33572
    6942.67102 0.000107743 397.91533 6814.65966
    6848.6905 0.000109188 397.93274 6752.04065
    6656.67908 0.000111471 397.95009 6547.08386
    6390.56323 0.000116482 397.96727 6382.22917
    6191.5579 0.000122159 397.98441 6413.57295
    6482.00924 0.00011443 398.0014 6752.645
    7077.48402 0.000105777 398.01831 7470.13187
    7944.11262 0.000094465 398.03511 8592.77837
    9794.187 0.000076206 398.05181 10099.18276
    11729.23088 0.000064124 398.06841 11907.32142
    14032.92249 0.000053931 398.08489 13855.62662
    16503.97566 0.000045411 398.10127 15678.18036
    18147.44031 0.000041572 398.11755 17009.91403
    18789.95937 0.000039656 398.1337 17488.3895
    18566.80085 0.000040029 398.1498 16950.98568
    16581.86487 0.000044243 398.16575 15545.81618
    14360.5888 0.000050243 398.1816 13621.36301
    11798.70878 0.00006099 398.19735 11527.80684
    9474.75654 0.000074909 398.21301 9513.66554
    7317.6146 0.000096824 398.22855 7721.75247
    5747.98042 0.000122555 398.24399 6216.99546
    4663.99031 0.000150268 398.25934 5012.36246
    3797.17962 0.000185713 398.27455 4085.42122
    3255.9819 0.00021762 398.28967 3396.44432
    2840.02753 0.000247079 398.3047 2897.85888
    2470.46066 0.000281004 398.31961 2543.59793
    2197.41577 0.000316427 398.33439 2294.31177
    2119.94579 0.000327109 398.34912 2119.48544
    1835.2539 0.000380594 398.36372 1997.12061
    1788.97951 0.000392564 398.37823 1912.50544
    1735.50443 0.000405217 398.39261 1856.18328
    1735.19996 0.000403614 398.40692 1822.58523
    1735.86156 0.0004019 398.4211 1808.65855
    1749.16884 0.000400322 398.43516 1813.16126
    1768.44646 0.000397118 398.44917 1836.30953
    1880.48842 0.000376233 398.46302 1879.77872
    1763.10451 0.000401924 398.47676 1946.97806
    1990.39047 0.000353325 398.49044 2043.52862
    2213.52517 0.000319393 398.50401 2178.1927
    2429.83838 0.000296792 398.51746 2363.41867
    2585.44892 0.000277576 398.53081 2616.24226
    2925.59399 0.000247248 398.54405 2958.60388
    3254.47681 0.000222996 398.5572 3416.96557
    3844.0955 0.00018812 398.57022 4020.84776
    4604.57651 0.000157096 398.58313 4799.89973
    5449.39169 0.000135485 398.59599 5779.54232
    6518.56474 0.000112771 398.60869 6976.78584
    7945.17334 0.000093902 398.62131 8390.98782
    9703.15321 0.00007625 398.63384 9996.85758
    11564.68555 0.000063111 398.64619 11732.28182
    13500.57711 0.000054696 398.65855 13482.78444
    15638.04613 0.000048303 398.67077 15067.80379
    17030.0524 0.00004351 398.68279 16249.03006
    17477.34231 0.000043109 398.69484 16790.06129
    17549.48305 0.000042247 398.70673 16562.72582
    16283.94374 0.000045159 398.71849 15619.81834
    14460.38183 0.000051787 398.73016 14164.41394
    12305.69542 0.000060719 398.74174 12444.79998
    10421.66496 0.000071921 398.75318 10669.9484
    8616.46217 0.000088078 398.76457 8981.83891
    7244.03955 0.000101986 398.77584 7463.12921
    5916.32645 0.00012681 398.78701 6153.83991
    5086.17894 0.0001501 398.79806 5062.45714
    4139.89021 0.000178546 398.80901 4179.49977
    3389.92308 0.000219496 398.81984 3482.41812
    3033.10761 0.000240412 398.83058 2942.36868
    2659.9353 0.000268536 398.84125 2529.0322
    2356.57013 0.000300716 398.85178 2214.05065
    2011.64863 0.000353068 398.8622 1973.04931
    1849.85084 0.000380829 398.87251 1786.51818
    1716.27444 0.00041012 398.88274 1639.37583
    1544.89731 0.000449658 398.89286 1520.86955
    1455.06069 0.000480834 398.90287 1423.35493
    1365.8264 0.00051525 398.91281 1341.59189
    1278.20261 0.000550003 398.9226 1271.90203
    1168.03017 0.000601817 398.93227 1211.8272
    1152.95352 0.00061028 398.9419 1159.60634
    1142.27267 0.00059923 398.95139 1113.9802
    1095.95778 0.000634925 398.96079 1073.93643
    1023.34523 0.000683686 398.97004 1038.74848
    1028.1226 0.000676137 398.97926 1007.81758
    898.5131 0.000777022 398.98833 980.65835
    971.61418 0.000716662 398.99731 956.87119
    965.0886 0.00072604 399.00617 936.13617
    914.42872 0.000769531 399.01494 918.18529
    924.91692 0.000762108 399.02363 902.81389
    905.44156 0.000786046 399.0322 889.831
    853.92524 0.000837798 399.04064 879.11695
    863.04065 0.000817045 399.04898 870.57749
    819.43463 0.000864201 399.05724 864.1525
    891.51867 0.00079782 399.06538 859.80964
    911.37239 0.000786538 399.07343 857.56465
    840.14923 0.000862368 399.08136 857.45325
    878.0537 0.000823885 399.08922 859.55825
    855.71034 0.000843156 399.09695 863.98726
    846.57394 0.000861241 399.10459 870.9137
    851.5258 0.000859918 399.11211 880.56554
    879.70063 0.000840126 399.11955 893.25062
    932.73151 0.000797918 399.12685 909.37441
    894.27994 0.000830146 399.13407 929.54008
    946.41985 0.000783299 399.14119 954.5588
    906.85033 0.000817815 399.14821 985.62403
    1057.41513 0.000705003 399.15511 1024.46953
    1095.44555 0.000690896 399.16191 1073.64137
    1080.19777 0.000689245 399.16861 1136.79919
    1259.90982 0.000598024 399.17522 1219.07446
    1290.7177 0.000580663 399.18169 1327.33873
    1442.01729 0.000517103 399.18808 1470.63289
    1619.72237 0.000464037 399.1944 1659.78613
    1837.65549 0.000415911 399.20058 1907.14209
    2133.60854 0.000348472 399.20663 2225.49757
    2463.27097 0.000306488 399.21266 2626.52974
    3075.02684 0.000244791 399.21853 3118.65
    3667.60117 0.000203473 399.22429 3704.34931
    4475.45465 0.000166712 399.22995 4376.5563
    5268.85813 0.000139826 399.23554 5115.5845
    6092.08551 0.000118495 399.24099 5881.1862
    6848.64912 0.00010471 399.2464 6607.23348
    7553.10495 0.000094434 399.25161 7200.11653
    7878.95035 0.000089301 399.25676 7554.56263
    7657.60227 0.000091824 399.26184 7592.50056
    7313.8885 0.000095971 399.26678 7304.2538
    6691.45032 0.000104121 399.27166 6754.59935
    5957.88562 0.00011667 399.27636 6045.89656
    5162.34298 0.000136624 399.28104 5277.15045
    4398.72002 0.000160372 399.28556 4521.46762
    3821.21466 0.000184026 399.28999 3824.58549
    3275.52349 0.000213508 399.29437 3210.97985
    2823.91016 0.000246533 399.29859 2690.21128
    2349.47461 0.000295318 399.30272 2261.67432
    2057.91585 0.000339986 399.30674 1918.25776
    1817.6925 0.000385456 399.31068 1648.52336
    1617.91142 0.00043236 399.3145 1439.9405
    1477.22369 0.000469736 399.31825 1279.92247
    1327.99368 0.000530777 399.32185 1157.15146
    1170.52481 0.000597712 399.32536 1062.17943
    1067.37008 0.000661218 399.32878 987.57373
    1053.81677 0.000670543 399.33209 927.76714
    1011.46811 0.00070082 399.33531 878.7677
    902.72809 0.000785593 399.33841 837.71746
    868.95175 0.000827278 399.34142 802.6976
    805.85191 0.000896096 399.34432 772.36684
    791.22424 0.000901551 399.34714 745.78466
    786.16718 0.000914153 399.34983 722.27636
    746.32424 0.000979234 399.35243 701.33982
    726.31454 0.000996702 399.35492 682.5882
    729.04014 0.00100235 399.35732 665.72102
    730.43547 0.001000131 399.35964 650.47264
    694.36175 0.001061843 399.36183 636.64293
    628.46975 0.001181977 399.36391 624.05753
    668.52703 0.001107649 399.3659 612.56707
    607.85394 0.00121306 399.36779 602.04532
    640.83807 0.001171138 399.36958 592.38336
    616.67643 0.001200569 399.37128 583.4873
    574.25512 0.001289251 399.37284 575.27894
    603.10897 0.00124815 399.37431 567.68053
    617.26161 0.001206585 399.37569 560.63391
    548.28564 0.001363091 399.37701 554.08513
    617.67477 0.001217528 399.37818 547.98583
    636.6586 0.001169014 399.37925 542.29432
    624.65707 0.001200256 399.38021 536.97345
    610.71908 0.00123534 399.3811 531.99025
    590.80015 0.001258958 399.38184 527.31708
    609.50557 0.001218428 399.38255 522.92413
    572.34391 0.001288549 399.38311 518.7898
    571.24573 0.0012818 399.38356 514.89344
    520.91184 0.001393513 399.38395 511.2156
    517.43384 0.001379987 399.38422 507.73954
    539.42954 0.001318573 399.38437 504.44991
    512.71987 0.001402527 399.38442 501.33284
    511.60005 0.001384489 399.38438 498.37684
    529.85683 0.001339428 399.38425 495.56821
    565.2314 0.001227961 399.38401 492.89769
    571.02905 0.001233123 399.38367 490.35607
    539.15257 0.001298014 399.38327 487.93419
    515.92035 0.001361611 399.38273 485.62434
    507.46323 0.001388654 399.38207 483.41922
    531.69218 0.001317871 399.38132 481.31222
    482.05219 0.001438316 399.38049 479.29792
    505.8173 0.001394655 399.37952 477.36917
    508.91414 0.001379279 399.37849 475.52156
    537.71163 0.001291336 399.37737 473.75048
    479.20463 0.00147642 399.37612 472.05105
    479.1743 0.00145481 399.37477 470.41937
    488.71328 0.001401684 399.37332 468.85162
    506.79291 0.001397433 399.37177 467.34429
    493.72385 0.001424603 399.3701 465.89453
    510.05255 0.001387807 399.36839 464.49837
    551.85098 0.001281453 399.36652 463.15335
    526.49847 0.001347771 399.36459 461.85708
    465.13593 0.001522533 399.36253 460.60667
    492.02011 0.001470201 399.36041 459.40004
    489.05148 0.001464403 399.35814 458.23494
    529.28605 0.001368202 399.35581 457.10943
    511.94813 0.001404087 399.35334 456.02186
    463.02698 0.001545591 399.35082 454.96982
    505.88723 0.001441224 399.34816 453.95193
    489.15093 0.001497342 399.34543 452.96682
    494.08883 0.001476003 399.34259 452.01268
    506.03536 0.001459768 399.33962 451.08822
    504.45568 0.001456272 399.33656 450.19219
    485.0641 0.0014946 399.33345 449.32338
    441.66527 0.001685282 399.3302 448.4808
    491.29298 0.001517395 399.32681 447.6628
    475.63493 0.00157398 399.32338 446.86872
    504.38867 0.001491059 399.31988 446.09767
    507.8899 0.001453405 399.31625 445.34839
    495.77569 0.001500841 399.31249 444.62013
    472.10236 0.001603326 399.30862 443.91208
    489.32763 0.001512261 399.30471 443.2235
    466.90611 0.001613971 399.30066 442.55373
    472.54737 0.001592567 399.29651 441.90172
    484.714 0.001529387 399.29227 441.26697
    489.80731 0.001516966 399.28797 440.25366
    451.66471 0.00166384 399.28351 439.65228
    483.56873 0.001525019 399.27899 439.06634
    491.32412 0.001495964 399.27435 438.49525
    524.87443 0.001377503 399.26962 437.93848
    451.22513 0.001581032 399.26479 437.39569
    403.47048 0.001792758 399.25987 436.86608
    493.03577 0.001455426 399.25483 436.34933
    461.89256 0.001542819 399.24972 435.84513
    491.92056 0.001457227 399.2445 435.35284
    493.2292 0.001431944 399.23915 434.87212
    435.03225 0.001600729 399.23375 434.40268
    459.45786 0.001545936 399.22819 433.94404
    451.27384 0.001541391 399.22262 433.49611
    485.76097 0.001445772 399.21689 433.05816
    487.38043 0.001448388 399.21106 432.63006
    456.77794 0.001510749 399.20517 432.21162
    470.84627 0.001496915 399.19914 431.80229
    500.25994 0.001415072 399.19303 431.40194
    457.12291 0.00152655 399.18683 431.01027
    486.1317 0.001446791 399.18052 430.62702
    454.68261 0.001540904 399.1741 430.25202
    479.53527 0.001450093 399.16758 429.88484
    449.2886 0.001552166 399.16099 429.52539
    406.82555 0.00175408 399.15433 429.17351
    475.5747 0.001477144 399.14752 428.82877
    465.36661 0.001546753 399.14062 428.49109
    461.10574 0.001534222 399.13361 428.16025
    465.624 0.001519457 399.12653 427.83611
    463.46846 0.001532533 399.11935 427.51851
    458.17326 0.001567137 399.11206 427.20714
    474.14082 0.001532187 399.10466 426.90188
    436.51528 0.001661915 399.09721 426.6027
    434.39372 0.001642844 399.08961 426.30921
    445.48497 0.001610269 399.08195 426.02143
    437.9642 0.001665772 399.07418 425.73913
    518.52041 0.001420213 399.06632 425.46223
    457.74095 0.001606359 399.05834 425.19059
    445.19788 0.001651148 399.05028 424.924
    428.3754 0.001740258 399.04212 424.66238
    474.17747 0.001561148 399.03387 424.40568
    449.66796 0.001651432 399.02553 424.15366
    480.17608 0.001562342 399.01708 423.90624
    471.62507 0.001583632 399.00853 423.66333
    434.06983 0.001716732 398.99986 423.4248
    404.85702 0.001826649 398.99114 423.19066
    438.46687 0.001692196 398.98231 422.96066
    435.3739 0.001745824 398.97336 422.73472
    455.79445 0.001636735 398.96435 422.51289
    422.92464 0.001758769 398.95522 422.2949
    424.86915 0.001750148 398.94599 422.08074
    463.54144 0.001595073 398.93665 421.87031
    434.9066 0.001715559 398.92725 421.66358
    460.99602 0.001638986 398.91772 421.46045
    428.81466 0.001714258 398.9081 421.26078
    432.93477 0.001676274 398.89842 421.06459
    437.23635 0.001623189 398.88864 420.87181
    464.6178 0.001534044 398.87872 420.68224
    464.33294 0.001541706 398.86875 420.49593
    448.08558 0.001594587 398.85865 420.31277
    439.78214 0.00160982 398.84846 420.13272
    457.25333 0.001551657 398.83817 419.95573
    458.25886 0.001531315 398.8278 419.78172
    443.97949 0.001600763 398.81732 419.61062
    413.13988 0.001713731 398.80678 419.44247
    437.57518 0.001634368 398.79613 419.27708
    432.73508 0.001629659 398.78537 419.11446
    424.98616 0.00166493 398.77449 418.95453
    463.61741 0.001513982 398.76354 418.79732
    451.27912 0.00155643 398.75249 418.64274
    432.3612 0.001628957 398.74134 418.49072
    457.68694 0.001553697 398.73011 418.52806
    431.98404 0.001629245 398.71881 418.38156
    466.97249 0.001512959 398.70736 418.23744
    474.08154 0.001489935 398.69586 418.09579
    440.11285 0.001604403 398.68422 417.95649
    447.69712 0.001580528 398.67253 417.81958
    472.72621 0.001507357 398.66072 417.68501
    440.00262 0.001612355 398.64881 417.55267
    441.57732 0.001618752 398.63681 417.42261
    431.7625 0.001669706 398.62475 417.29484
    432.76723 0.00165156 398.61256 417.1692
    435.08566 0.001997011 398.60028 417.04574
    413.83796 0.002066158 398.58789 416.92441
    433.82045 0.0019756 398.57544 416.80522
    465.89583 0.001855998 398.56285 416.68812
    444.43185 0.00193425 398.5502 416.5731
    439.21681 0.001941857 398.53747 416.46015
    426.47181 0.002064596 398.52463 416.34923
    448.44787 0.001928044 398.51171 416.24033
    421.95465 0.002083884 398.49866 416.13338
    416.99136 0.002122883 398.48554 416.02843
    419.08551 0.002063469 398.47231 415.92545
    399.25025 0.002187264 398.45903 415.82447
    406.64268 0.002193773 398.44564 415.72537
    447.07819 0.001942518 398.43211 415.62817
    420.77095 0.002094136 398.41854 415.53296
    420.81503 0.002116218 398.40484 415.43959
    451.90382 0.001927635 398.39106 415.34812
    414.389 0.002161961 398.37719 415.25855
    405.57928 0.002184562 398.36318 415.17083
    413.11038 0.002138898 398.34912 415.08503
    427.50747 0.002083531 398.33499 415.0011
    440.16637 0.001988219 398.32071 414.919
    438.44676 0.001997947 398.30639 414.83885
    434.26842 0.002026403 398.29199 414.76054
    443.63028 0.001913259 398.27745 414.68408
    457.07864 0.001882328 398.26284 414.6095
    460.56335 0.00186463 398.24812 414.53679
    451.87416 0.001872756 398.2333 414.46598
    444.07096 0.001925385 398.21841 414.39703
    415.47315 0.002048747 398.20341 414.32999
    457.53331 0.001816678 398.18832 414.26489
    425.58413 0.002003986 398.17315 414.20169
    439.42336 0.001934267 398.15789 414.14044
    429.44152 0.001957318 398.14254 414.08114
    437.02814 0.001932647 398.12711 414.02381
    406.94275 0.002071126 398.11151 413.96841
    407.39455 0.002066126 398.09588 413.91504
    423.47599 0.001995466 398.08016 413.86371
    442.30109 0.001908147 398.06436 413.81448
    430.88423 0.00197518 398.04845 413.76729
    451.31841 0.001855929 398.03243 413.72217
    433.63381 0.00191586 398.01633 413.67921
    450.24336 0.001846377 398.00011 413.6384
    436.85062 0.00192853 397.98387 413.59988
    431.34881 0.001930869 397.9675 413.56352
    461.92332 0.001814977 397.95101 413.52944
    461.44258 0.00181026 397.93449 413.49779
    434.69367 0.001946899 397.91783 413.46843
    436.77217 0.001949425 397.90113 413.44155
    424.47288 0.002021004 397.88426 413.41708
    390.92281 0.002182506 397.86737 413.39521
    423.32993 0.002022008 397.85036 413.37593
    428.23729 0.001982452 397.83322 413.35923
    440.66521 0.001963072 397.81605 413.34535
    435.25383 0.002013825 397.79879 413.3343
    425.83714 0.002053493 397.78141 413.32608
    436.96096 0.001997155 397.76393 413.32083
    425.78291 0.002041363 397.74639 413.31865
    452.58016 0.001901295 397.72874 413.3196
    433.48045 0.002034904 397.71098 413.32379
    466.97593 0.0018963 397.69316 413.33131
    450.87694 0.001966686 397.67524 413.34232
    406.05244 0.002177263 397.65725 413.35695
    415.68329 0.002135098 397.63915 413.37527
    419.99569 0.00211516 397.62095 413.39741
    437.19754 0.002028671 397.60267 413.42355
    432.55231 0.002066423 397.58432 413.45386
    415.3419 0.002155757 397.56584 413.48844
    419.97875 0.002102401 397.5473 413.52746
    418.21747 0.002102395 397.52865 413.57118
    448.02664 0.001994644 397.50995 413.6198
    443.31039 0.001995684 397.49115 413.67348
    441.69751 0.001989302 397.47223 413.80737
    432.05013 0.002030074 397.45322 413.87203
    426.15454 0.002019714 397.43412 413.94249
    411.47633 0.002072191 397.41497 414.01904
    386.60617 0.002254541 397.3957 414.10184
    427.9645 0.002014616 397.37632 414.19133
    445.2717 0.001936983 397.35692 414.28793
    469.41454 0.001813485 397.33738 414.3918
    491.78472 0.001714827 397.31773 414.50339
    471.80322 0.001786955 397.29804 414.62319
    429.77113 0.001982382 397.27824 414.75155
    427.32691 0.001999431 397.25836 414.88901
    428.3423 0.001979648 397.23838 415.03593
    437.60088 0.001931518 397.21832 415.19309
    446.15536 0.001865679 397.19817 415.36098
    429.70613 0.001950758 397.17791 415.54024
    425.8391 0.001967477 397.15759 415.73158
    431.05908 0.0019452 397.13716 415.93573
    412.56153 0.00205515 397.11664 416.15353
    454.03713 0.001834439 397.09606 416.38586
    417.51382 0.001994512 397.07538 416.63353
    429.29063 0.001969286 397.05462 416.89786
    466.64766 0.001800205 397.03379 417.17988
    424.76703 0.001981124 397.01283 417.48075
    435.07045 0.001916012 396.99183 417.80193
    441.30959 0.001898672 396.97067 418.14475
    443.4309 0.00189698 396.94945 418.51097
    464.29854 0.001835539 396.92814 418.90231
    433.07263 0.001976155 396.90677 419.32051
    432.59823 0.001990043 396.8853 419.76813
    438.96923 0.001952105 396.86376 420.24736
    454.51468 0.001879496 396.84214 420.76082
    464.09693 0.001856301 396.82038 421.3113
    432.86374 0.002033024 396.79856 421.9021
    471.17712 0.001844472 396.77665 422.53677
    462.48744 0.001887761 396.75466 423.21927
    457.14634 0.00191305 396.73258 423.95364
    470.85675 0.001835338 396.71039 424.74555
    473.70009 0.001854066 396.68817 425.60028
    448.14029 0.001979604 396.66583 426.52396
    459.51274 0.001934821 396.6434 427.52368
    439.8705 0.002036445 396.62088 428.60739
    387.60512 0.002285758 396.59828 429.78411
    434.0319 0.002023735 396.5756 431.06408
    414.18606 0.002163791 396.55279 432.45824
    431.78488 0.002045066 396.52996 433.98144
    441.03413 0.002033651 396.50704 435.6483
    458.61494 0.001948819 396.484 437.47654
    502.90584 0.001739703 396.46089 439.48665
    502.08533 0.001761453 396.4377 441.70246
    444.24975 0.002016895 396.4144 444.15176
    453.8047 0.001936538 396.391 446.86726
    446.61365 0.001999556 396.36755 449.88624
    485.41876 0.001787191 396.34401 453.25798
    498.3372 0.00174536 396.32039 457.03772
    505.0452 0.001720296 396.2967 461.29585
    512.72263 0.001692793 396.2729 466.12255
    518.83166 0.001665389 396.24901 471.63738
    535.40921 0.001618234 396.22501 478.00431
    519.32398 0.001637544 396.20098 485.45508
    501.29252 0.001699863 396.17682 494.31837
    525.06529 0.001623239 396.15259 505.08481
    545.38897 0.001566051 396.12829 518.44148
    564.0508 0.00152043 396.10393 535.35665
    547.87176 0.001558066 396.07941 557.14208
    580.37258 0.001453839 396.05486 585.49878
    638.18031 0.00133491 396.03023 622.51614
    731.20133 0.001163274 396.00549 670.59653
    784.1253 0.001078828 395.98066 732.24777
    823.10684 0.00104266 395.95578 809.92175
    937.2425 0.000897559 395.93079 905.44455
    1080.83871 0.000772272 395.90573 1019.63168
    1145.51807 0.000730074 395.8806 1151.65084
    1207.01951 0.000700741 395.85534 1298.2244
    1377.59799 0.000614503 395.83005 1452.53232
    1478.02006 0.000580303 395.8046 1602.89156
    1595.054 0.00053053 395.77914 1731.9944
    1704.04172 0.000498723 395.75357 1819.11858
    1701.22506 0.000501347 395.7279 1846.26507
    1747.92885 0.000492358 395.70222 1807.11989
    1554.55723 0.00055449 395.67637 1710.65173
    1452.85895 0.000592529 395.65046 1575.99571
    1374.49268 0.000627621 395.62448 1423.69323
    1189.21966 0.000731394 395.59839 1270.00807
    1095.30932 0.000798068 395.57226 1125.70257
    973.82912 0.00090564 395.54602 996.70899
    877.83048 0.001010615 395.51978 885.85623
    821.17282 0.001079475 395.49333 793.62152
    703.56887 0.001259029 395.46687 718.95765
    746.56357 0.001177136 395.44031 659.87902
    633.96153 0.001403345 395.41365 613.9382
    635.12391 0.001406566 395.38692 578.60169
    588.75554 0.001514239 395.36009 551.52597
    577.97592 0.001523407 395.33321 530.66491
    541.07271 0.001631098 395.30624 514.4053
    570.69318 0.00154903 395.2792 501.50268
    532.77508 0.00168345 395.25206 491.04483
    473.63471 0.001888331 395.22482 482.38399
    498.19016 0.001804388 395.19754 475.06948
    516.39024 0.0017085 395.17014 468.78961
    480.24923 0.00183617 395.1427 463.32987
    466.6671 0.001906144 395.11512 458.53068
    463.1661 0.001945603 395.08756 454.28172
    462.73336 0.001921136 395.0598 450.49675
    448.27783 0.001964518 395.03204 447.10851
    464.01368 0.001897245 395.00417 444.06238
    456.43547 0.001938222 394.9762 441.31348
    457.65652 0.001923287 394.94819 438.82434
    480.48384 0.001830218 394.92005 436.56415
    434.83213 0.002001339 394.89188 434.50385
    452.92696 0.001897129 394.8636 432.62133
    416.20921 0.002064857 394.83527 430.8967
    457.95474 0.001880546 394.80683 429.31262
    458.46345 0.001886369 394.77832 427.8542
    440.578 0.001962262 394.74973 426.50835
    391.76759 0.002169649 394.72103 425.26365
    436.371 0.001952473 394.69228 424.11063
    442.62279 0.001930298 394.66343 423.0394
    447.61324 0.001913089 394.63458 422.04282
    440.96654 0.001947839 394.60556 421.11383
    438.39601 0.001953225 394.5765 420.24645
    420.23609 0.002006962 394.54733 419.43517
    454.61425 0.001858698 394.51812 418.67523
    414.20079 0.002061137 394.4888 417.96218
    423.88617 0.002001955 394.45941 417.29248
    448.2285 0.001921623 394.42991 416.662
    432.74236 0.001986112 394.40037 416.06796
    438.31007 0.001937351 394.37079 415.50753
    425.33171 0.002026457 394.34107 414.97802
    437.70957 0.001981041 394.31128 414.47719
    452.26181 0.001913489 394.2814 414.0029
    411.96315 0.00212183 394.25147 413.55326
    399.77301 0.002172037 394.22143 413.12667
    423.4853 0.002056994 394.19132 412.72118
    401.96288 0.002167335 394.16119 412.33557
    416.94748 0.00211287 394.13092 411.9684
    400.33146 0.002232818 394.10056 411.61849
    423.94094 0.002111809 394.07016 411.28477
    400.85979 0.002239744 394.03969 410.96618
    414.85973 0.002137153 394.00911 410.66173
    383.49579 0.002329028 393.97846 410.37071
    379.63315 0.002341743 393.94774 410.09205
    413.50624 0.002215309 393.91693 409.82512
    444.77446 0.002001266 393.8861 409.5693
    426.47509 0.00209915 393.85511 409.32382
    418.43014 0.002111356 393.82408 409.0882
    405.30033 0.002196271 393.79297 408.86184
    394.77313 0.002276055 393.76179 408.64426
    382.79898 0.00234044 393.73052 408.43503
    427.18071 0.002085213 393.69917 408.23356
    408.96481 0.0021978 393.66778 408.03957
    443.28457 0.002024615 393.6363 407.85261
    477.45035 0.001871836 393.60469 407.67228
    427.37599 0.002132744 393.57306 407.49837
    408.57749 0.002201381 393.54133 407.33049
    429.602 0.002073192 393.50953 406.53265
    394.84713 0.002262975 393.47764 406.37741
    442.58123 0.002031106 393.44568 406.22732
    426.83993 0.002077536 393.41365 406.08221
    436.18911 0.002049469 393.38157 405.94189
    410.69541 0.002112619 393.34939 405.80606
    435.21744 0.00198646 393.31712 405.67457
    398.86917 0.002185501 393.28481 405.54725
    425.78075 0.002037649 393.25238 405.42386
    420.29139 0.002052816 393.21991 405.30436
    409.75443 0.002085824 393.18735 405.18844
    422.32853 0.00203362 393.15475 405.07606
    432.45401 0.001976476 393.12204 404.967
    434.45199 0.00198647 393.08923 404.86115
    430.74365 0.001978234 393.05636 404.75841
    429.02843 0.002000437 393.02346 404.6587
    440.74235 0.00193842 392.9904 404.56179
    454.09922 0.001862691 392.95734 404.46776
    406.0367 0.002109375 392.92415 404.37631
    407.17208 0.002111728 392.89092 404.28747
    397.55629 0.002147954 392.85766 404.20117
    419.37004 0.002060457 392.82427 404.1172
    383.33659 0.002219848 392.7908 404.03557
    404.89331 0.002106268 392.75726 403.95619
    413.81819 0.002098188 392.72367 403.879
    405.90198 0.002124609 392.69 403.80395
    412.44742 0.002121903 392.65623 403.73089
    418.55735 0.00212769 392.62242 403.65986
    434.36254 0.001996044 392.58854 403.59075
    424.21026 0.002076873 392.55454 403.52347
    411.58436 0.002173256 392.52051 403.45805
    433.46462 0.002051256 392.48637 403.39437
    428.98832 0.002100319 392.45217 403.33243
    424.48888 0.002094818 392.41794 403.27222
    437.50405 0.002027697 392.38355 403.21356
    405.2665 0.002224322 392.34916 403.15656
    385.89582 0.00230866 392.31466 403.10109
    426.25524 0.00209144 392.28013 403.04718
    396.88607 0.002327541 392.24549 402.99474
    408.58319 0.002181562 392.21078 402.94375
    376.55655 0.002385794 392.17602 402.89421
    364.40024 0.002473029 392.14118 402.84608
    400.7609 0.002236127 392.10622 402.79927
    433.26269 0.002071633 392.07128 402.75389
    386.64439 0.002337815 392.03621 402.70977
    435.23794 0.002047115 392.00106 402.66694
    411.54488 0.002212294 391.96586 402.62542
    396.26173 0.002282555 391.93056 402.58513
    400.06059 0.002254302 391.89521 402.5461
    445.26159 0.002036305 391.85977 402.50828
    388.09851 0.002320647 391.82431 402.4717
    388.5598 0.002301813 391.78871 402.43624
    406.53215 0.002233378 391.75311 402.40204
    416.3158 0.00213252 391.71741 402.36895
    392.24033 0.002248594 391.68161 402.337
    404.36499 0.002194043 391.64577 402.30619
    411.34171 0.002104414 391.60981 402.27648
    434.72581 0.001978627 391.57383 402.24794
    419.43156 0.002073713 391.53778 402.22048
    426.18297 0.002031262 391.50167 402.19414
    441.49473 0.00196932 391.46545 402.16886
    400.89641 0.002162419 391.42917 402.14464
    413.65399 0.002059192 391.39285 402.12155
    411.40618 0.002069864 391.35642 402.09949
    399.75735 0.002153592 391.31995 402.07853
    405.65296 0.002119292 391.28337 402.05859
    405.11613 0.002137791 391.24673 402.03972
    382.46615 0.002249531 391.21004 402.02191
    395.0926 0.002166753 391.17329 402.0052
    406.00966 0.002119133 391.13647 401.9895
    384.1185 0.002240776 391.09955 401.97485
    396.97249 0.002164678 391.06259 401.96128
    406.89261 0.002155406 391.02555 401.94876
    386.63988 0.002227527 390.98841 401.93727
    409.42808 0.002107389 390.95123 401.92686
    405.99938 0.002145996 390.91401 401.91754
    404.21433 0.002159586 390.8767 401.90926
    397.07841 0.002214261 390.8393 401.90202
    398.32381 0.002230229 390.80184 401.89587
    415.32089 0.002123208 390.76432 401.89082
    413.01395 0.002161619 390.72671 401.88683
    401.15605 0.002234683 390.68905 401.88394
    429.60874 0.002075445 390.65134 401.88217
    424.25225 0.002127812 390.61352 401.88146
    441.42542 0.002023998 390.57571 401.88195
    449.81835 0.001972846 390.53775 401.88347
    423.41372 0.002142007 390.49975 401.88616
    406.49272 0.002209427 390.46169 401.89
    406.10767 0.002200394 390.42355 401.89498
    385.52223 0.002364237 390.38533 401.90111
    406.09338 0.00216846 390.34707 401.90845
    396.44404 0.002277639 390.30876 401.917
    424.20429 0.00209626 390.27033 401.92669
    392.06953 0.00226429 390.23186 402.20002
    421.24765 0.002148209 390.19335 402.21281
    403.97456 0.002229652 390.15472 402.2268
    421.92234 0.002114775 390.11604 402.24208
    403.51018 0.002244653 390.07726 402.2586
    427.27593 0.002108101 390.03848 402.27649
    427.87786 0.002135248 389.99962 402.29569
    415.87121 0.002211282 389.96071 402.31624
    414.37026 0.00219106 389.92168 402.33808
    400.23665 0.002280234 389.88262 402.36135
    420.43216 0.0021484 389.84346 402.38599
    475.57024 0.001872226 389.80427 402.41207
    418.28053 0.002139247 389.765 402.43959
    412.715 0.002148306 389.72565 402.46857
    423.4884 0.002066051 389.68628 402.4991
    402.14437 0.002183314 389.64681 402.53111
    403.3864 0.002165997 389.60729 402.56466
    421.67789 0.0020799 389.56769 402.59979
    421.26891 0.002084933 389.52803 402.63654
    425.77459 0.002038381 389.48828 402.6749
    422.14628 0.002050396 389.44851 402.71495
    416.5369 0.002075954 389.40863 402.75667
    403.04637 0.002148523 389.36869 402.80013
    430.45379 0.002001425 389.32875 402.84542
    382.08844 0.002281863 389.28868 402.89243
    420.96142 0.002033028 389.24859 402.94134
    423.54966 0.00203307 389.2084 402.9921
    427.3233 0.002047315 389.16815 403.04477
    422.88314 0.002054211 389.12783 403.09941
    414.94991 0.002092365 389.08747 403.15607
    416.87706 0.002096533 389.04705 403.21479
    414.43996 0.002116631 389.00654 403.27558
    402.43094 0.002174706 388.966 403.33852
    411.23973 0.002136055 388.92533 403.40361
    372.46722 0.002374303 388.88467 403.47102
    398.00575 0.002250065 388.84391 403.5407
    416.85973 0.002115624 388.80306 403.61267
    397.59405 0.002213406 388.7622 403.68713
    403.02456 0.002212811 388.72125 403.76403
    430.2843 0.002047695 388.68026 403.84348
    420.04934 0.002119322 388.63919 403.9255
    396.4078 0.002260846 388.59806 404.0102
    405.90193 0.002186346 388.55688 404.09765
    408.35613 0.002198965 388.51562 404.18786
    397.24481 0.00224548 388.47428 404.28095
    383.71671 0.002324366 388.43289 404.37701
    398.6697 0.002263274 388.39149 404.47616
    410.40956 0.002199743 388.34998 404.57838
    404.00202 0.002191286 388.30839 404.68377
    389.25023 0.002327301 388.26677 404.7925
    389.63791 0.002329173 388.22507 404.90462
    403.13819 0.002259499 388.18332 405.02025
    413.60295 0.002211462 388.14147 405.13938
    393.98921 0.002290029 388.09963 405.26232
    386.91822 0.002348109 388.05768 405.38902
    399.22419 0.002328257 388.0157 405.51968
    405.30797 0.002328062 387.97363 405.65433
    391.7813 0.002424578 387.93152 405.7932
    397.23177 0.002335953 387.88933 405.93637
    405.65006 0.002234 387.84709 406.08394
    426.44039 0.002087762 387.80477 406.2361
    426.92721 0.002086754 387.76242 406.39305
    390.30811 0.002250834 387.72003 406.55491
    383.19476 0.00231217 387.67752 406.72175
    405.44756 0.002165022 387.63497 406.89381
    402.53569 0.002179402 387.59237 407.07133
    405.25992 0.002160817 387.5497 407.25444
    379.68195 0.002297169 387.50697 407.44334
    397.78524 0.002189049 387.46418 407.63819
    424.27862 0.002071464 387.42132 407.8393
    423.45739 0.002044058 387.37843 408.04689
    393.80197 0.002200216 387.33548 408.26116
    409.39073 0.002104458 387.29247 408.48235
    405.41401 0.002154607 387.2494 408.71079
    401.44871 0.002168831 387.20624 408.94669
    410.79092 0.002136661 387.16304 409.1904
    383.01824 0.002284572 387.11974 409.51028
    406.69739 0.00214868 387.07645 409.77072
    429.01992 0.002039067 387.03309 410.03993
    416.70873 0.002107036 386.98965 410.31824
    439.43827 0.002016548 386.94617 410.60608
    391.49465 0.002246516 386.90262 410.9039
    435.11591 0.002016451 386.85899 411.21209
    399.19672 0.002217773 386.81532 411.53115
    393.7067 0.002259331 386.77157 411.86144
    410.3385 0.002161274 386.72779 412.20372
    421.42636 0.002144818 386.68396 412.55843
    417.8461 0.002139137 386.64007 412.92613
    427.28061 0.002101289 386.59613 413.30748
    374.86049 0.002374701 386.55209 413.70317
    386.59517 0.002281238 386.50802 414.11394
    396.16201 0.002276758 386.46389 414.54054
    399.06407 0.002224768 386.41967 414.98362
    413.87309 0.002140921 386.37544 415.44444
    410.66478 0.002172305 386.33118 415.92379
    421.45768 0.002101685 386.2868 416.42257
    387.29272 0.002294429 386.24239 416.96452
    399.57746 0.002268382 386.19791 417.50588
    428.40402 0.002064559 386.15338 418.07038
    399.3174 0.00227664 386.10878 418.65938
    398.82483 0.002296895 386.06414 419.27425
    401.34613 0.002280537 386.01942 419.91698
    428.17247 0.00218876 385.97465 420.58919
    411.04135 0.002329176 385.92989 421.29282
    425.97089 0.002225735 385.88503 422.02995
    410.30175 0.002336662 385.84009 422.80302
    405.44366 0.002385325 385.79512 423.61455
    422.43457 0.002258039 385.7501 424.46734
    399.73258 0.0023342 385.70499 425.36413
    439.71797 0.002036576 385.65987 426.309
    419.85603 0.00210103 385.61466 427.30537
    419.50963 0.002111793 385.56945 428.3574
    435.9038 0.002017901 385.52412 429.46977
    391.11507 0.002250821 385.47872 430.6478
    440.45706 0.001991836 385.43331 431.89727
    450.92952 0.001902236 385.38784 433.22467
    445.49295 0.001949025 385.34229 434.62143
    432.11048 0.001998716 385.29674 436.12779
    413.27148 0.002111133 385.2511 437.73719
    448.80355 0.001949765 385.20544 439.46027
    422.15788 0.002069348 385.15972 441.3095
    445.2013 0.001944582 385.11389 443.29898
    408.56198 0.002135998 385.06805 445.44499
    457.60784 0.00190731 385.02211 447.7663
    458.96159 0.001888118 384.97616 450.28403
    440.16091 0.002017734 384.93015 453.0256
    471.42911 0.001852973 384.88408 456.02048
    449.95826 0.001933844 384.83798 459.30423
    441.30525 0.001993736 384.79178 462.9201
    451.07671 0.001952903 384.74556 466.91961
    442.58778 0.00198517 384.69928 471.36537
    484.18949 0.00184282 384.65296 476.33506
    489.52056 0.001802085 384.60659 481.92516
    485.59204 0.001825801 384.56015 488.27041
    483.22158 0.001833649 384.51362 495.55076
    541.72495 0.001638413 384.46712 504.03407
    518.33742 0.001739439 384.42053 514.13688
    564.10577 0.001582895 384.37387 526.51873
    545.74209 0.001623199 384.32719 542.22387
    621.20699 0.001444726 384.28042 562.8563
    621.30969 0.001448237 384.23362 590.73937
    629.51 0.001421876 384.18676 629.06427
    705.15913 0.001275196 384.13989 681.73257
    783.46007 0.001132226 384.09295 753.01529
    873.38415 0.001026695 384.04593 846.80627
    990.47072 0.000911958 383.99886 965.53112
    1152.69023 0.00078071 383.95174 1108.79528
    1307.69826 0.000705511 383.90458 1271.71055
    1511.82535 0.000610446 383.85735 1442.59399
    1654.28446 0.000555267 383.81008 1600.84204
    1808.68492 0.00051038 383.76276 1717.12421
    1915.55113 0.000485416 383.71541 1764.12624
    1860.04677 0.000505727 383.668 1734.92228
    1795.52216 0.000536083 383.62055 1649.93182
    1655.02418 0.000584228 383.57302 1542.93615
    1515.82 0.000633604 383.52544 1443.83281
    1524.09102 0.000616064 383.47782 1372.11662
    1447.18378 0.000619484 383.43017 1337.22035
    1418.34864 0.000622182 383.38249 1340.7358
    1480.41044 0.00059413 383.3347 1377.04322
    1562.14137 0.000555765 383.28688 1433.76499
    1665.23317 0.00051541 383.23903 1491.60714
    1632.10412 0.000529902 383.1911 1527.18827
    1638.62859 0.000526591 383.14315 1520.83257
    1590.03524 0.000543201 383.09512 1466.5611
    1484.92361 0.000588201 383.04707 1374.36187
    1338.19269 0.000638581 382.99894 1262.13171
    1234.64336 0.000696669 382.95084 1146.40173
    1128.60449 0.000763502 382.90263 1038.29374
    1011.09792 0.000850138 382.85435 944.16162
    893.58337 0.000977319 382.80604 866.73661
    818.69752 0.001064955 382.75768 806.34678
    814.19919 0.001053303 382.70928 761.77656
    784.56086 0.001110254 382.66084 730.96539
    747.09836 0.001164503 382.61238 711.55305
    757.12472 0.001148482 382.56383 701.3165
    693.35916 0.001261433 382.51522 698.39501
    748.47616 0.001159762 382.46659 701.47668
    734.71815 0.001184959 382.41789 709.78746
    754.00519 0.001164816 382.36915 723.09796
    804.52461 0.00109069 382.32035 741.71088
    803.2063 0.001097627 382.27152 766.54445
    873.73052 0.001003994 382.22265 799.15266
    920.21776 0.000956092 382.17376 841.89639
    939.51986 0.000941861 382.12479 898.06493
    1088.24263 0.000814897 382.07576 971.98984
    1119.05345 0.00079933 382.0267 1069.03224
    1266.72919 0.000707326 381.97756 1195.40751
    1441.15253 0.000618343 381.92841 1357.67831
    1649.72965 0.000539689 381.87922 1562.38668
    1852.71988 0.000481583 381.83001 1814.62522
    2115.89112 0.00042048 381.7807 2117.10268
    2379.65775 0.000377447 381.73137 2468.57379
    2769.04796 0.000319997 381.68199 2861.91189
    3103.40926 0.000286174 381.63252 3281.4549
    3498.3421 0.000257068 381.58305 3699.63966
    3980.51427 0.000227055 381.53352 4074.25529
    4142.81047 0.000220066 381.48397 4351.8205
    4259.65933 0.000215795 381.43433 4480.04379
    4213.73726 0.000215543 381.3847 4430.97235
    3987.79774 0.00023063 381.33498 4216.08819
    3722.97915 0.000249645 381.28526 3879.77363
    3312.37361 0.000288229 381.23545 3477.51712
    2937.26723 0.000326533 381.18561 3057.39157
    2501.19201 0.000376821 381.1357 2653.31401
    2270.25157 0.000400008 381.08578 2285.31056
    2031.66969 0.000427404 381.03587 1964.05692
    1785.95142 0.000488885 380.98584 1693.08957
    1566.4377 0.000554101 380.93576 1471.21277
    1388.34946 0.000619445 380.88567 1294.16796
    1256.91435 0.00068909 380.8355 1155.95442
    1163.2954 0.000732731 380.78532 1049.91874
    1002.29409 0.000849069 380.73506 969.60247
    931.20261 0.000921958 380.68478 909.12657
    914.02285 0.00093249 380.63445 863.70388
    915.09107 0.000938919 380.58413 829.53032
    819.38166 0.001048866 380.53373 803.74761
    820.48841 0.001028603 380.48326 784.30339
    772.34285 0.001105287 380.43277 769.75493
    802.28291 0.001068238 380.38221 759.11893
    776.47251 0.001103092 380.33165 751.7419
    767.95126 0.001120132 380.281 747.1689
    742.41404 0.001145361 380.23038 745.12068
    749.65249 0.00114204 380.17967 745.41456
    724.91368 0.001196745 380.12893 747.93767
    736.07489 0.001171213 380.07813 752.65497
    731.00599 0.001187586 380.02728 759.56307
    741.31318 0.001170544 379.97638 768.70962
    739.17399 0.001171651 379.9255 780.19011
    750.06839 0.001155867 379.87453 794.13744
    772.609 0.001129188 379.82352 810.74679
    815.33327 0.001075713 379.7725 830.27202
    826.52545 0.001075247 379.72143 853.03138
    848.06104 0.001044557 379.67029 879.48674
    922.49153 0.000963127 379.61914 910.20531
    919.21875 0.000966826 379.56792 945.97308
    929.96849 0.000950736 379.51665 987.87771
    1029.59235 0.000868963 379.46537 1037.4377
    1100.60955 0.000818622 379.41408 1096.79927
    1178.38545 0.000754889 379.36271 1168.97237
    1312.37315 0.000676332 379.31129 1258.07387
    1457.72983 0.000609394 379.25983 1369.8224
    1577.25172 0.000561248 379.20834 1511.48486
    1751.32731 0.000510026 379.15681 1692.53186
    1998.47499 0.000445385 379.10523 1924.09383
    2315.2795 0.000385734 379.05363 2218.92408
    2574.93317 0.000352206 379.00196 2590.56737
    3115.58306 0.000291167 378.9503 3052.14097
    3596.63999 0.000252949 378.89857 3614.36579
    4271.08411 0.000215118 378.84683 4284.59498
    4966.96608 0.000183874 378.79501 5062.64339
    6073.24781 0.000152049 378.74315 5938.58327
    7140.37785 0.000130236 378.69127 6888.15894
    8262.41767 0.000111472 378.63933 7866.99041
    9232.14611 0.000095763 378.58739 8804.41422
    10129.54775 0.000085462 378.53539 9601.85464
    10623.3515 0.000080373 378.48335 10144.96713
    10698.37969 0.000079537 378.43127 10337.25526
    10477.44647 0.00008151 378.37915 10139.72811
    9800.9129 0.000087255 378.32698 9591.67893
    8606.53987 0.000099711 378.27479 8790.49327
    7697.81203 0.000109756 378.22258 7850.30685
    6721.03435 0.000125199 378.1703 6869.45817
    5835.00471 0.000144341 378.118 5918.34624
    4948.20428 0.000172049 378.06567 5041.53008
    4187.44811 0.000201897 378.01328 4262.26147
    3584.13524 0.000235776 377.96087 3590.7952
    3011.22758 0.000281199 377.90838 3026.99437
    2631.21228 0.000319209 377.8559 2563.9873
    2401.66436 0.000352968 377.80336 2190.71914
    2038.00652 0.000418019 377.75084 1894.05331
    1788.61612 0.000473122 377.69822 1660.43713
    1592.35158 0.00053686 377.64558 1477.19245
    1512.08578 0.000558968 377.59289 1332.94373
    1342.80514 0.000638405 377.54018 1218.47918
    1224.94267 0.00070234 377.48741 1126.41401
    1100.79813 0.000783294 377.43463 1051.11226
    1010.92246 0.000849949 377.3818 988.40048
    982.1817 0.00087601 377.32892 935.25663
    926.21685 0.000926982 377.27603 889.51858
    910.10397 0.000949473 377.22314 849.65969
    851.8323 0.001023867 377.17016 814.52897
    802.19642 0.00109067 377.11716 783.32759
    732.33055 0.001218214 377.06411 755.43726
    696.13763 0.001261 377.01105 730.37777
    696.27088 0.001285153 376.95792 707.76476
    668.45338 0.001336224 376.90478 687.28416
    648.70095 0.001372221 376.85165 668.67428
    633.88925 0.001401625 376.79842 651.72115
    636.7478 0.001406338 376.74517 636.22013
    634.57648 0.00138933 376.6919 622.01719
    578.31334 0.001558549 376.63856 608.97159
    572.76813 0.00154796 376.58522 596.96149
    602.91586 0.001467316 376.53182 585.88003
    527.88629 0.001708714 376.47837 575.63407
    549.8228 0.001639908 376.42494 566.14177
    546.7737 0.0016336 376.37147 557.33474
    528.3886 0.001705412 376.31794 549.14107
    543.40893 0.001657262 376.26441 541.50845
    528.63835 0.00170655 376.21079 534.3866
    530.49554 0.00170939 376.15719 527.73087
    503.56581 0.00179083 376.10351 521.50102
    501.75946 0.001795976 376.04983 515.66144
    482.98109 0.001828933 375.99615 510.18001
    504.4106 0.001697051 375.94237 505.02996
    511.11784 0.001652989 375.8886 500.1807
    485.27225 0.001768548 375.83477 495.61105
    470.22404 0.0018029 375.78091 491.34553
    504.47283 0.001671168 375.72703 487.27349
    523.79089 0.001626014 375.67309 483.42289
    487.90469 0.001731575 375.61914 479.77788
    447.8486 0.001866304 375.56513 476.3239
    470.48033 0.001777079 375.51117 473.04776
    456.26681 0.001821456 375.45711 469.93861
    450.24297 0.001868357 375.40304 466.98255
    436.05149 0.001928977 375.34892 464.1708
    456.86989 0.001838385 375.29479 461.49411
    444.75508 0.001881596 375.24061 458.94372
    430.34701 0.001947883 375.18644 456.51178
    417.85475 0.002002872 375.13218 454.19093
    436.07051 0.001938928 375.07793 451.97543
    445.42106 0.001896276 375.0236 449.85698
    434.5899 0.001944339 374.96928 447.83091
    406.3704 0.002064692 374.91492 445.89178
    393.18329 0.002149565 374.8605 444.03469
    421.45831 0.002037945 374.8061 442.25498
    443.71838 0.001944892 374.75165 440.54834
    414.24237 0.002071093 374.69715 438.91077
    406.2544 0.002115306 374.64267 437.33863
    396.08517 0.002210134 374.58812 435.82898
    447.85329 0.001959903 374.53357 434.37734
    439.46478 0.001997646 374.47894 432.98126
    392.52747 0.002231087 374.42432 431.63808
    402.60534 0.002169782 374.36963 430.34494
    417.92824 0.002109777 374.31498 429.09953
    418.26445 0.002096159 374.26025 427.89939
    422.09245 0.002119456 374.20551 426.74292
    355.8726 0.002531712 374.15072 425.627
    385.55143 0.002292374 374.0959 424.55026
    409.49943 0.00214887 374.04106 423.51085
    358.89552 0.002464562 373.98619 422.50714
    399.72252 0.002230449 373.9313 421.53744
    440.93129 0.002004234 373.87637 420.60024
    442.02134 0.002030134 373.82141 419.69414
    429.29852 0.002065299 373.76647 418.81785
    399.15876 0.002236494 373.71145 417.97033
    421.73876 0.002104894 373.65639 417.14971
    394.73737 0.002259268 373.60134 416.08045
    378.99622 0.002355021 373.54621 415.31163
    391.51055 0.002290948 373.49109 414.56686
    385.06939 0.002331468 373.43601 413.84523
    378.9731 0.002376605 373.38082 413.14571
    407.54802 0.002170587 373.3256 412.46777
    385.11498 0.002240568 373.27038 411.81005
    390.97996 0.00218368 373.21508 411.172
    377.89891 0.002224899 373.15981 410.55297
    369.81437 0.0022674 373.10448 409.95222
    381.42429 0.002198389 373.04916 409.36908
    397.00368 0.002123244 372.99378 408.80289
    423.64763 0.001997781 372.93838 408.25307
    380.08769 0.002213307 372.88298 407.7191
    355.09855 0.002347983 372.82754 407.2006
    361.33941 0.002310062 372.77206 406.69661
    393.79132 0.002090534 372.71655 406.20686
    396.01763 0.002117812 372.66103 405.73636
    408.98475 0.002043293 372.60547 405.27377
    388.88644 0.002150709 372.54991 404.82411
    385.00359 0.002164646 372.49433 404.38697
    376.79626 0.002225846 372.43869 403.96194
    357.45826 0.002329367 372.38303 403.54884
    388.22835 0.002145814 372.32734 403.14697
    395.7289 0.00213204 372.27161 402.75617
    359.17907 0.002362067 372.21589 402.37619
    375.50905 0.002241412 372.16015 402.00666
    402.46762 0.002073358 372.10437 401.64728
    404.55876 0.002076771 372.04855 401.29781
    364.08389 0.002367096 371.99275 400.95802
    366.64633 0.002356197 371.9369 400.62774
    361.95527 0.002381221 371.88101 400.30646
    363.67878 0.002383169 371.8251 399.9941
    370.42748 0.002322319 371.76918 399.69051
    364.06467 0.00240656 371.7132 399.39538
    376.80357 0.002315427 371.65727 399.10864
    382.87529 0.002278843 371.60126 398.83
    352.0134 0.002528267 371.54523 398.55945
    368.94411 0.002384187 371.48918 398.29659
    396.82686 0.002194686 371.43309 398.04136
    371.33657 0.002425803 371.377 397.79364
    368.87441 0.002399187 371.3209 397.55332
    372.98386 0.002360512 371.26474 397.3202
    397.03051 0.002246444 371.20856 397.09416
    400.53619 0.002176142 371.15238 396.87516
    370.13149 0.00237632 371.09619 396.66308
    358.20552 0.002494105 371.03996 396.45785
    378.87497 0.002343803 370.9837 396.25921
    391.49621 0.002283673 370.92741 396.06714
    374.82316 0.002375546 370.87112 395.88167
    381.86868 0.002310995 370.81477 395.7026
    383.89212 0.002345188 370.75846 395.52997
    360.62107 0.00247365 370.70209 395.36366
    359.61586 0.002459138 370.6457 395.20369
    381.50787 0.002327158 370.58928 395.04988
    394.96114 0.002179344 370.53284 394.90226
    383.47439 0.002234821 370.47636 394.76075
    375.37893 0.002274378 370.41992 394.62547
    355.98171 0.002365508 370.36341 394.49626
    369.01336 0.002294205 370.30687 394.37311
    365.90538 0.002319155 370.25033 394.25609
    385.5587 0.00214401 370.1938 394.14519
    362.52537 0.002295717 370.13721 394.04043
    346.47573 0.002449308 370.08061 393.94171
    385.46295 0.002141202 370.02398 393.84907
    393.57145 0.002074788 369.96734 393.76265
    377.21436 0.002201769 369.91066 393.6824
    367.17426 0.0022258 369.85401 393.60841
    367.52158 0.002248818 369.79727 393.54065
    339.66308 0.002461566 369.74055 393.47928
    356.88419 0.002333692 369.6838 393.42436
    367.67114 0.002272235 369.62703 393.37587
    362.93853 0.002299609 369.57024 393.3339
    383.50923 0.002122474 369.51341 393.29861
    373.66238 0.002228925 369.45659 393.2701
    359.33132 0.002369231 369.39974 393.24844
    361.63931 0.002333349 369.34288 393.2338
    365.42989 0.002334304 369.28601 393.22631
    390.84023 0.002153018 369.2291 393.22612
    378.18097 0.002218069 369.17216 393.2333
    352.81788 0.0024183 369.11524 393.24804
    370.31435 0.00233035 369.05827 393.27063
    374.1185 0.002318164 369.00127 393.34319
    405.19048 0.002128395 368.94432 393.38209
    370.97377 0.002320377 368.8873 393.42938
    376.14916 0.002283765 368.83025 393.48536
    360.48581 0.002436714 368.77319 393.55031
    363.48437 0.002431952 368.71611 393.62445
    386.48789 0.002263108 368.65901 393.70803
    392.30233 0.002251425 368.60191 393.80159
    362.25589 0.002413518 368.54479 393.90534
    380.01887 0.002329175 368.48763 394.01962
    369.96541 0.002413497 368.43046 394.14494
    389.05718 0.002273049 368.37331 394.28174
    365.55574 0.002434208 368.31611 394.43043
    341.38268 0.002579064 368.25888 394.59148
    356.46391 0.00246889 368.20166 394.76536
    378.94354 0.00236561 368.14441 394.95288
    361.32106 0.00247547 368.08712 395.15451
    378.72038 0.002352813 368.02988 395.37097
    345.42145 0.002602117 367.97258 395.60298
    363.17364 0.002431689 367.91525 395.85128
    360.68538 0.002444559 367.85792 396.11679
    388.38631 0.002283318 367.80055 396.4003
    380.65275 0.002305575 367.74318 396.7027
    390.57651 0.002201411 367.6858 397.02537
    397.20558 0.002143808 367.62838 397.36927
    395.97722 0.002103614 367.57099 397.73565
    383.9738 0.002171204 367.51355 398.12589
    369.78836 0.002282174 367.45613 398.54148
    413.28797 0.00203163 367.39867 398.98398
    418.71056 0.001983027 367.34119 399.45508
    427.41512 0.001940843 367.28368 399.95645
    402.64024 0.002047212 367.22619 400.49071
    367.2731 0.002281465 367.16865 401.05981
    380.44444 0.002204576 367.11115 401.66627
    396.0202 0.002121314 367.05358 402.31281
    368.50062 0.002256116 366.99601 403.00245
    421.59865 0.001966518 366.93843 403.7385
    354.00985 0.002339194 366.88082 404.52452
    365.55798 0.002256574 366.82321 405.3642
    380.30361 0.002199147 366.76557 406.26275
    385.70857 0.002172085 366.70792 407.22478
    387.22886 0.002161755 366.65026 408.25571
    384.97641 0.00216394 366.59261 409.36184
    364.51404 0.002295083 366.53496 410.54998
    387.35056 0.002175402 366.47725 411.82777
    395.54314 0.002118306 366.41953 413.20388
    386.16507 0.002191777 366.3618 414.68735
    383.36147 0.002204648 366.30407 416.29059
    373.30823 0.002287011 366.2463 418.02537
    394.51429 0.002179127 366.18857 419.90589
    405.77647 0.002104048 366.13078 421.94837
    385.57812 0.002248867 366.07298 424.1713
    422.87867 0.002050557 366.01517 426.59599
    392.94909 0.002226911 365.95733 429.24688
    393.29025 0.002221649 365.89951 432.151
    399.21281 0.002194088 365.84166 435.34401
    395.33189 0.002227902 365.7838 438.86315
    432.06983 0.002053575 365.72593 442.75349
    428.25224 0.002059114 365.66806 447.0685
    433.80013 0.002045776 365.6102 451.87131
    473.33916 0.00187087 365.55228 457.23735
    430.10988 0.002052009 365.49436 463.2577
    465.41969 0.001921883 365.43644 470.04036
    442.71958 0.00201236 365.37848 477.73055
    450.1148 0.001959081 365.32051 486.50392
    480.29166 0.001845207 365.26259 496.59899
    503.65193 0.001750261 365.20462 508.3494
    478.64641 0.001845259 365.1466 522.24143
    535.00247 0.001685014 365.08861 539.00678
    535.27154 0.001656099 365.0306 559.75912
    606.3734 0.00145973 364.97257 586.16547
    674.39171 0.001322941 364.91453 620.71903
    730.18475 0.001203047 364.85648 666.88161
    785.23207 0.001106946 364.79841 729.26437
    841.24843 0.001020702 364.74036 813.56391
    958.43999 0.000877922 364.68232 926.20245
    1048.24291 0.00080437 364.62425 1073.58027
    1168.70448 0.000720556 364.56614 1260.91811
    1421.09641 0.000586167 364.50801 1490.61261
    1690.98456 0.000492706 364.44988 1760.81436
    1914.98373 0.000434406 364.39177 2062.33662
    2174.61344 0.000379886 364.33365 2375.73851
    2492.78814 0.000334818 364.27552 2667.50174
    2691.00428 0.000310727 364.21736 2889.90254
    2795.49296 0.00029386 364.15919 2992.63309
    2724.28604 0.000304144 364.101 2947.64917
    2530.72326 0.000326221 364.04281 2767.893
    2260.48259 0.000365589 363.98461 2497.97295
    2049.6069 0.000407794 363.9264 2188.97455
    1757.098 0.000476119 363.86819 1880.46736
    1607.41749 0.000511972 363.80998 1597.06388
    1352.51469 0.000610247 363.75178 1351.48791
    1112.19381 0.000743397 363.69353 1148.24734
    996.64137 0.000833019 363.63529 986.38878
    881.17904 0.000960007 363.57702 861.61093
    811.64736 0.001033064 363.51876 767.70326
    725.10999 0.001158063 363.46049 698.20933
    650.96643 0.001296802 363.40221 647.08421
    588.43122 0.001453067 363.34395 609.2697
    601.92139 0.001404278 363.28563 580.85291
    539.14252 0.001593856 363.22733 558.99376
    533.03979 0.001628072 363.169 541.72937
    547.36496 0.001575529 363.11069 527.75534
    492.18542 0.001743703 363.05236 516.19668
    475.70467 0.001817652 362.99401 506.49348
    454.30525 0.001922005 362.93569 497.98223
    434.91229 0.00202312 362.87733 490.95641
    442.19927 0.001987778 362.819 484.93847
    461.27625 0.001893692 362.76063 479.77841
    435.61321 0.002009346 362.70226 475.35817
    418.78384 0.002132443 362.64388 471.58496
    442.32821 0.002002106 362.58548 468.37642
    437.83396 0.002016027 362.52709 465.67119
    436.61954 0.002020973 362.46873 463.41576
    429.05647 0.00204716 362.41032 461.56762
    423.88345 0.002100975 362.35189 460.08991
    428.39054 0.002055867 362.29347 458.9528
    422.54077 0.002112762 362.23507 458.13173
    426.40398 0.002098085 362.17663 457.60776
    471.81365 0.001873669 362.11818 457.36294
    407.69809 0.002199344 362.05974 457.38599
    424.65015 0.00207855 362.0013 457.6666
    433.67714 0.002006226 361.94283 458.20037
    423.16788 0.002040707 361.88443 458.9826
    421.72283 0.00204702 361.82593 460.01184
    457.96867 0.001836049 361.76748 461.28921
    404.06148 0.002057617 361.709 462.8185
    401.05074 0.002102485 361.65052 464.60418
    449.99637 0.001880714 361.59203 466.65473
    467.40177 0.001766621 361.53359 468.97879
    429.42743 0.001947946 361.47509 471.59222
    452.96107 0.001837235 361.41659 474.64672
    468.77495 0.001767461 361.35808 477.88531
    444.23694 0.001879807 361.2996 481.46692
    445.31391 0.001877667 361.24106 485.41673
    450.70962 0.001858366 361.18254 489.7629
    457.79074 0.001812545 361.12402 494.5389
    460.82145 0.001790419 361.06549 499.77991
    438.39822 0.001893561 361.00695 505.53525
    501.98612 0.001681053 360.94846 511.85256
    469.94015 0.001772057 360.88993 518.78945
    448.05774 0.001865861 360.83139 526.41245
    499.18719 0.001673333 360.77284 534.7985
    507.98752 0.001635982 360.7143 544.03606
    512.22922 0.001619431 360.65574 554.22872
    544.31471 0.001545189 360.59724 565.49182
    530.49064 0.001593958 360.53867 577.97952
    561.99473 0.001490536 360.48012 591.85801
    578.92645 0.001446602 360.42155 607.33613
    609.12678 0.001390417 360.36298 624.67408
    634.92637 0.001347549 360.30441 644.2046
    626.43809 0.001358363 360.24584 666.36404
    635.37876 0.001359139 360.18727 691.74032
    714.81978 0.001206849 360.12868 721.12422
    785.33607 0.001085982 360.07012 755.65976
    837.40153 0.001029769 360.01157 796.8789
    870.70196 0.001004664 359.953 846.89939
    912.80012 0.000961165 359.8944 908.56917
    1039.97087 0.000852835 359.83582 985.61584
    1145.87538 0.000772546 359.77723 1082.75352
    1199.29327 0.000723318 359.71863 1205.70278
    1433.3684 0.000615951 359.66005 1360.98646
    1556.14434 0.000573571 359.60149 1555.93501
    1826.68942 0.000483032 359.54289 1797.71918
    2057.3808 0.00043608 359.48431 2092.87683
    2410.95704 0.000363179 359.42571 2446.27884
    2857.79283 0.000306674 359.36711 2859.94847
    3257.86841 0.000273949 359.30851 3331.61476
    3899.51708 0.000227843 359.24991 3852.83062
    4489.87392 0.000197759 359.19131 4406.15049
    5100.62219 0.000174676 359.1327 4963.00234
    5653.3399 0.000154521 359.07412 5479.36462
    6070.941 0.000145224 359.01555 5897.89983
    6221.52636 0.000141057 358.95695 6157.42208
    6196.18332 0.000138923 358.89833 6212.11181
    5976.1148 0.000143856 358.83974 6051.49975
    5643.63115 0.000149886 358.78113 5705.4661
    5088.34705 0.000164175 358.72253 5230.48789
    4560.08973 0.000185344 358.66397 4687.27121
    4032.86696 0.000210151 358.60536 4127.18738
    3393.8427 0.000247937 358.54676 3586.51943
    3068.49989 0.00027463 358.48817 3088.03344
    2640.9464 0.000313928 358.42955 2644.2037
    2284.25421 0.000362503 358.37097 2260.13753
    2021.60196 0.000413312 358.31237 1935.76944
    1820.62125 0.000460975 358.25376 1667.49217
    1596.9106 0.000524315 358.19516 1449.46561
    1435.29374 0.000576807 358.13658 1274.71471
    1227.43571 0.000673246 358.07802 1135.94779
    1174.35605 0.000712405 358.01942 1026.21565
    1074.34462 0.000774746 357.96084 939.32572
    997.4176 0.00083152 357.90222 870.05155
    868.46791 0.000962913 357.84365 814.17748
    789.7756 0.001045348 357.78507 768.44899
    784.51011 0.001055585 357.72651 730.35736
    717.27973 0.001176489 357.66794 698.1113
    695.64473 0.001200618 357.60936 670.39451
    670.54539 0.001247601 357.55075 646.25716
    621.21138 0.001364836 357.49219 625.08009
    622.15959 0.001364045 357.43362 606.21822
    577.59937 0.001475523 357.37504 589.35956
    605.0393 0.001413826 357.31647 574.2166
    550.6823 0.00154821 357.25791 560.54131
    523.52452 0.001655931 357.19934 548.15124
    507.49496 0.00168689 357.14081 536.88872
    508.74372 0.001691875 357.08224 526.62073
    496.55104 0.001759944 357.02369 517.23403
    504.92369 0.001736938 356.96514 508.63114
    461.39212 0.001895169 356.90659 500.7278
    464.02639 0.00188594 356.84804 493.45399
    484.96382 0.0018134 356.78953 486.73891
    479.02078 0.001836279 356.731 480.52993
    465.74309 0.001889786 356.67247 474.7778
    441.28789 0.00197902 356.61393 469.43895
    457.26464 0.001925339 356.5554 464.47493
    468.19297 0.001896749 356.49687 459.85157
    444.09487 0.00198386 356.43835 455.53853
    454.42759 0.001953401 356.37984 451.51058
    437.41396 0.002029949 356.32131 447.7397
    397.44076 0.002223703 356.26279 444.20622
    396.33204 0.002272651 356.20433 440.89069
    419.43755 0.002127789 356.14584 437.77557
    418.7875 0.002114323 356.08734 434.84504
    376.03534 0.002351679 356.02885 432.08491
    408.01882 0.002139428 355.97035 429.4822
    405.44113 0.002132143 355.91188 427.02636
    404.48034 0.002132349 355.85343 424.70447
    406.04695 0.002093007 355.79496 422.50797
    414.64523 0.002055748 355.73649 420.42805
    412.69202 0.00207159 355.67803 418.45668
    389.44702 0.002174713 355.61957 416.5865
    410.94939 0.002061974 355.56111 414.81072
    406.39657 0.002073216 355.50268 413.1232
    373.61115 0.002255192 355.44422 411.51892
    391.62787 0.002163484 355.38578 409.99118
    383.04523 0.002219236 355.32737 408.53598
    399.12174 0.002087954 355.26899 407.14885
    408.11738 0.002056393 355.21055 405.82564
    393.07116 0.002130358 355.15214 404.5626
    360.83201 0.002306284 355.09375 403.35626
    364.6088 0.002304844 355.03534 402.20329
    404.51531 0.002065202 354.97694 401.10124
    380.59675 0.002188549 354.91861 400.04633
    366.16829 0.002265382 354.86022 399.03636
    318.21495 0.002605379 354.80183 398.06895
    363.89291 0.002296161 354.74347 397.14191
    358.62488 0.0023483 354.68511 396.25312
    378.47295 0.002200339 354.62676 395.40061
    361.48366 0.00235437 354.56842 394.58255
    353.09891 0.002385947 354.51008 393.79759
    356.47602 0.002367734 354.45175 393.04342
    369.23195 0.002306768 354.39342 392.31891
    368.98622 0.002322218 354.33514 391.62267
    345.96944 0.002449167 354.27684 391.00466
    360.31538 0.002394668 354.21851 390.36118
    359.37687 0.002407804 354.16023 389.74233
    370.86233 0.002316341 354.10194 389.14695
    353.41013 0.002457095 354.04365 388.5743
    336.22407 0.002614041 353.98543 388.02296
    369.10669 0.002364071 353.92717 387.49219
    359.75132 0.002447109 353.86889 386.98115
    347.76421 0.002547214 353.81066 386.48916
    368.20295 0.00237341 353.75242 386.01538
    346.56796 0.002589188 353.69419 385.55913
    381.37831 0.002317758 353.63595 385.11974
    365.52237 0.002433693 353.57775 384.69662
    340.74024 0.002595291 353.51953 384.28931
    353.96374 0.002491652 353.46135 383.89693
    379.65097 0.002352976 353.40319 383.51909
    347.43707 0.002599051 353.34503 383.15536
    359.50263 0.002452943 353.28684 382.80518
    356.89326 0.002501746 353.22869 382.46822
    366.1924 0.002439126 353.17053 382.14398
    359.28932 0.002424996 353.11239 381.83228
    342.07398 0.002600172 353.0543 381.53246
    348.53296 0.002535622 352.99617 381.24423
    351.54282 0.0024587 352.93806 380.96729
    390.44113 0.002207878 352.87996 380.70141
    342.81146 0.002506714 352.82185 380.44622
    342.62058 0.002458681 352.76375 380.20148
    414.31458 0.002078773 352.7057 379.96697
    397.60416 0.002124481 352.64764 379.7424
    345.9541 0.002434987 352.58958 379.52766
    340.97816 0.002462664 352.53153 379.32232
    379.68552 0.002209723 352.47355 379.12631
    376.18766 0.002242365 352.41551 378.93941
    360.92436 0.002330068 352.35749 378.76146
    347.97953 0.002415258 352.2995 378.59236
    363.29883 0.002331862 352.24149 378.43188
    365.58621 0.002298364 352.18353 378.28005
    392.40084 0.002118984 352.12558 378.13652
    388.7443 0.00217945 352.06762 378.00124
    355.53145 0.002381538 352.00969 377.87412
    359.42544 0.002311632 351.95172 377.75507
    338.40009 0.002497555 351.89381 377.64405
    330.14752 0.002527236 351.83589 377.54096
    341.96798 0.002457741 351.77799 377.45442
    345.39257 0.002424109 351.72009 377.367
    356.20856 0.002356818 351.66222 377.28744
    356.13906 0.00236873 351.60433 377.21548
    366.34108 0.002294092 351.54651 377.15121
    362.60999 0.002317058 351.48867 377.09463
    367.88554 0.002330217 351.43082 377.04566
    355.81489 0.002449591 351.37302 377.00442
    375.7297 0.00229641 351.3152 376.9708
    357.29372 0.002411812 351.2574 376.94493
    358.99591 0.002383051 351.19965 376.92672
    366.23302 0.002349041 351.14189 376.91621
    345.04948 0.002546712 351.08411 376.91339
    346.62608 0.002525546 351.02638 376.91848
    361.64184 0.002447446 350.96862 376.9314
    345.88835 0.00254222 350.91091 376.95231
    372.38463 0.002332888 350.85319 376.98123
    394.75489 0.002227625 350.79549 377.01826
    391.12933 0.002251064 350.73782 377.06357
    376.08672 0.002347266 350.68014 377.11713
    382.99708 0.002314235 350.62252 377.17907
    356.32845 0.002476746 350.56487 377.24961
    310.73642 0.002843015 350.50724 377.3288
    347.75905 0.002583366 350.44962 377.41689
    389.36871 0.002268651 350.39202 377.51398
    369.10673 0.002425396 350.33441 377.62027
    335.3448 0.002664338 350.27688 377.73594
    361.22573 0.002437147 350.21931 377.86112
    380.14269 0.002313861 350.16176 377.99598
    356.35677 0.002482724 350.10422 378.14093
    378.51987 0.002288508 350.0467 378.29608
    364.8187 0.002408715 349.98919 378.46176
    361.55504 0.002391374 349.93169 378.63821
    352.79624 0.002422821 349.8742 378.82571
    347.92992 0.002447941 349.81675 379.02463
    384.24714 0.00223755 349.75928 379.23517
    365.62905 0.002346957 349.70189 379.4577
    345.41931 0.002501892 349.64447 379.69269
    331.45681 0.002543794 349.58706 379.94041
    365.60231 0.002309615 349.52967 380.20139
    363.87279 0.002332167 349.47228 380.476
    364.49106 0.002298647 349.41491 380.76474
    382.51327 0.002229751 349.35761 381.0681
    348.50995 0.002442111 349.30028 381.38654
    408.37255 0.002037795 349.24297 381.72049
    379.87099 0.002201975 349.18565 382.07081
    358.58966 0.002344859 349.12837 382.43794
    351.96699 0.002382823 349.07108 382.82266
    360.85658 0.002349469 349.01382 383.22564
    357.15529 0.002344673 348.95658 383.64759
    382.42962 0.002176621 348.89936 384.08934
    364.70386 0.002289274 348.84214 384.55167
    344.22596 0.002467003 348.78499 385.03536
    377.07626 0.002245249 348.72781 385.54166
    367.37594 0.002311598 348.67064 386.07129
    360.29847 0.002338769 348.61349 386.62562
    353.54544 0.002408741 348.55636 387.20566
    384.67205 0.00223455 348.49925 387.81269
    389.50026 0.002217227 348.44219 388.448
    405.80223 0.002130614 348.3851 389.11296
    386.99663 0.002225863 348.32805 389.80891
    393.65839 0.002197804 348.27098 390.53785
    368.81155 0.002337935 348.21395 391.30122
    378.86921 0.002280038 348.15695 392.10121
    358.33849 0.00246081 348.09994 392.93962
    389.18161 0.002293886 348.04297 393.81866
    359.79931 0.002473191 347.98599 394.74064
    354.34033 0.002474417 347.92904 395.70809
    375.76969 0.002321858 347.87215 396.72346
    384.6065 0.002309509 347.81525 397.79024
    374.56375 0.002379237 347.75834 398.91106
    361.83987 0.002464979 347.70147 400.08997
    364.57403 0.002425949 347.6446 401.33045
    391.45328 0.002260919 347.58776 402.63665
    382.68088 0.002318968 347.53098 404.01306
    375.57553 0.00237155 347.47417 405.4645
    393.42586 0.002256441 347.41736 406.99599
    370.21092 0.002411891 347.3606 408.61424
    365.30545 0.002436426 347.30384 410.32488
    395.78658 0.002237057 347.24711 412.13593
    390.04284 0.002266753 347.19039 414.05486
    393.27616 0.002246757 347.13367 416.0904
    388.45112 0.002274465 347.07701 418.25234
    388.31105 0.002250233 347.02034 420.55139
    395.05262 0.00219002 346.96373 422.99914
    402.9032 0.002138229 346.9071 425.61014
    422.98015 0.002033466 346.85049 428.39826
    439.47811 0.001954698 346.79388 431.38212
    429.55352 0.001988618 346.73733 434.58038
    408.71625 0.002123743 346.68078 438.01493
    417.34286 0.002034124 346.62427 441.71081
    425.52528 0.002018509 346.56775 445.69655
    427.97675 0.00200979 346.51127 450.00422
    427.46667 0.002012271 346.45479 454.67321
    443.29052 0.001900049 346.39834 459.74503
    420.31373 0.002011993 346.34188 465.27395
    442.99007 0.001916042 346.28546 471.31844
    453.98922 0.001869716 346.22907 477.9492
    441.21358 0.0019175 346.17268 485.25046
    470.08469 0.001813248 346.11633 493.3237
    478.87387 0.001761891 346.06003 502.29241
    448.00763 0.001879669 346.00371 512.31587
    490.46217 0.001716125 345.94742 523.59358
    513.82195 0.001638824 345.89113 536.41295
    503.83102 0.001703795 345.83486 551.16758
    560.14904 0.001516212 345.77863 568.44304
    570.29183 0.001486428 345.72242 589.11821
    582.62546 0.001482749 345.66624 614.51042
    659.88518 0.001305964 345.61007 646.55331
    631.86353 0.001369528 345.5539 687.99189
    720.72504 0.001222826 345.49777 742.48632
    797.13748 0.001092784 345.44164 814.73687
    901.66995 0.000969869 345.38555 910.13693
    972.59131 0.0008978 345.32946 1034.35192
    1174.19718 0.000745962 345.27341 1192.45079
    1354.48541 0.000649593 345.21736 1387.73829
    1572.60106 0.000564868 345.16139 1620.29396
    1830.25276 0.000480287 345.1054 1885.15445
    2098.86829 0.000424431 345.04944 2169.6772
    2464.22007 0.000358435 344.99348 2450.88334
    2703.47229 0.000327564 344.93754 2692.45336
    2861.83484 0.000313473 344.88163 2849.67591
    2982.00649 0.000298137 344.82578 2886.03739
    2852.73445 0.000311109 344.76991 2794.61364
    2559.85203 0.000347642 344.71406 2602.88472
    2288.81959 0.000389907 344.65824 2355.29111
    2093.97959 0.000427591 344.60243 2092.81341
    1811.37269 0.000498646 344.54668 1843.61124
    1590.89011 0.000557738 344.4909 1624.36504
    1321.76242 0.000678523 344.43517 1442.95646
    1252.12232 0.000710546 344.37945 1301.42286
    1195.44598 0.000748189 344.32376 1198.02931
    1103.72197 0.000814123 344.26813 1128.8802
    1069.00584 0.000831358 344.21249 1089.33423
    1090.49006 0.000804592 344.15684 1075.02169
    1047.59452 0.000841823 344.10124 1082.6005
    1107.2758 0.000793881 344.04567 1110.42743
    1169.94741 0.000745626 343.9901 1158.77359
    1238.46968 0.000708457 343.93461 1230.06351
    1355.44226 0.000635808 343.87909 1329.01047
    1503.50503 0.000569351 343.82362 1462.59314
    1634.65729 0.000529141 343.76813 1640.25991
    1871.58885 0.000460067 343.7127 1873.1792
    2074.65566 0.000411897 343.65727 2173.77652
    2395.54727 0.000359361 343.60187 2554.54727
    2863.74082 0.00029771 343.54649 3026.41428
    3235.78053 0.000264216 343.49113 3596.66401
    3959.99978 0.000215607 343.4358 4266.42273
    4848.65565 0.000175036 343.38055 5027.12199
    5857.48768 0.000145499 343.32525 5857.79246
    6936.23998 0.000123547 343.27001 6717.16537
    7776.68942 0.000108159 343.21477 7538.90571
    8627.07673 0.000098251 343.15954 8229.63098
    8905.83954 0.000095373 343.10436 8681.77202
    9163.51659 0.00009254 343.04923 8807.42773
    8627.59811 0.000099316 342.9941 8579.0547
    8073.48229 0.000106075 342.93898 8044.68435
    7180.49286 0.000119631 342.88388 7301.52147
    6242.92961 0.000138956 342.8288 6455.82244
    5341.66409 0.000162392 342.77375 5593.7668
    4556.38093 0.000190235 342.71873 4773.96259
    3761.6698 0.000234598 342.66374 4031.20658
    3186.98716 0.00027328 342.60875 3382.80735
    2725.96777 0.000323223 342.55382 2833.85962
    2322.79638 0.000384186 342.49894 2381.29315
    1905.12349 0.000462789 342.44403 2015.99337
    1690.05754 0.000526764 342.38915 1726.46171
    1449.08552 0.000617266 342.33431 1499.83384
    1336.98133 0.00065888 342.27946 1323.57518
    1225.06863 0.00073285 342.22467 1186.44077
    1088.42962 0.000827846 342.16992 1078.97564
    1006.96955 0.000881536 342.11518 993.6422
    938.53542 0.000966022 342.06045 924.71824
    824.10339 0.001087709 342.00575 867.90344
    759.96196 0.001168726 341.95108 820.19253
    700.50271 0.001286284 341.89642 779.43535
    660.50472 0.001349614 341.8418 744.11752
    690.25423 0.001300867 341.78719 713.16295
    655.09837 0.001385277 341.73262 685.79117
    636.78043 0.001391628 341.67807 661.41973
    595.8716 0.001504758 341.62358 639.6099
    572.27402 0.001577613 341.56908 619.98568
    568.5484 0.001572523 341.51462 602.26845
    546.35319 0.001638588 341.46016 586.21759
    548.23787 0.001638352 341.40574 571.63133
    491.28667 0.001805973 341.35134 558.3377
    452.7915 0.001981534 341.29702 546.18951
    455.85975 0.001933369 341.24267 535.05972
    480.073 0.001821677 341.18834 524.84317
    463.94933 0.001883652 341.13406 515.43492
    474.31763 0.001824919 341.0798 506.75659
    442.1968 0.001954607 341.02556 498.73512
    481.35136 0.001804571 340.97133 491.30646
    478.58665 0.00180251 340.91717 484.41421
    439.97446 0.00195709 340.86299 478.00843
    420.65306 0.002052687 340.80886 472.0449
    429.63776 0.001994698 340.7548 466.48691
    447.2736 0.001908934 340.70071 461.29423
    467.97139 0.001836542 340.64666 456.43844
    442.33868 0.001933685 340.59262 451.89134
    410.92661 0.002089707 340.53863 447.62803
    438.2133 0.001942036 340.48465 443.62588
    399.97085 0.002115664 340.43075 439.86473
    420.46644 0.002034093 340.37682 436.32609
    392.58853 0.002182972 340.32293 432.99497
    403.1506 0.002130682 340.26907 429.85332
    392.85843 0.002209845 340.21524 426.88913
    370.68357 0.002351904 340.16142 424.09001
    405.5541 0.002119132 340.10763 421.44474
    389.51937 0.002249831 340.05389 418.94312
    401.60806 0.002168024 340.00015 416.57581
    403.48846 0.002170473 339.94646 414.3343
    400.72979 0.002211641 339.89283 412.21181
    394.82536 0.002230321 339.83917 410.19921
    373.17293 0.002375193 339.78555 408.29109
    381.53375 0.002350381 339.73197 406.48138
    408.6092 0.002166115 339.6784 404.76477
    353.95717 0.002527007 339.62487 403.13627
    346.62078 0.002595157 339.57141 401.59139
    374.12691 0.002370507 339.51793 400.12586
    369.40855 0.002425637 339.46448 398.7366
    367.90868 0.00244212 339.41105 397.41887
    354.74872 0.002512662 339.35767 396.17025
    370.00559 0.00244098 339.3043 394.96268
    348.11311 0.002592811 339.25096 393.84399
    396.01502 0.002242777 339.19767 392.78675
    369.73325 0.002457071 339.14438 391.78889
    377.02473 0.002389715 339.09112 390.84866
    365.29757 0.002459313 339.03795 389.96504
    386.37694 0.00236084 338.98476 389.13571
    365.58035 0.002454801 338.93158 388.36012
    362.17118 0.002496583 338.87846 387.63729
    358.81214 0.002541141 338.82536 386.96689
    339.65857 0.002652444 338.77228 386.34842
    363.6539 0.002459294 338.71926 385.78182
    381.33715 0.002355537 338.66623 385.26714
    390.67206 0.002266716 338.61325 384.80519
    391.28473 0.002273392 338.56028 384.39593
    370.83193 0.002379442 338.50735 384.04078
    367.5806 0.002384833 338.45445 383.7408
    367.26692 0.002388952 338.40157 383.49812
    366.33679 0.002372124 338.34873 383.31467
    343.42596 0.002534224 338.29591 383.19296
    346.64333 0.002517016 338.24313 383.13608
    362.83848 0.002372121 338.19043 383.14792
    373.23256 0.002300378 338.13769 383.23212
    347.79471 0.002472328 338.08501 383.39403
    351.36303 0.002457121 338.03233 383.639
    356.5468 0.002419198 337.97971 383.97471
    374.80419 0.002287863 337.92708 384.40866
    359.42766 0.002386493 337.87457 384.95026
    369.11197 0.00232236 337.82201 385.61022
    339.7557 0.002534579 337.76949 386.40159
    326.97609 0.002611639 337.71701 387.33903
    365.27076 0.002335566 337.66455 388.44071
    356.60038 0.002419195 337.61212 389.72736
    350.69013 0.002472255 337.55972 391.22722
    382.59465 0.002273644 337.50737 392.97279
    400.21491 0.002156026 337.45504 395.00693
    381.76363 0.002287734 337.40273 397.38649
    415.03972 0.002137218 337.3505 400.18896
    408.8434 0.002141379 337.29825 403.52114
    374.42367 0.00236109 337.24604 407.53341
    384.89618 0.002291285 337.19386 412.43306
    359.1833 0.002482091 337.14171 418.51554
    369.86468 0.002411089 337.08959 426.17177
    398.46565 0.002263827 337.03753 435.91843
    431.46177 0.002064656 336.98548 448.4092
    445.74605 0.002002824 336.93346 464.43447
    464.63578 0.001954177 336.88147 484.89843
    489.55151 0.001817872 336.82949 510.76885
    549.433 0.00163135 336.77756 542.976
    557.2403 0.001605687 336.72567 582.36185
    614.90813 0.001449592 336.67379 629.44024
    679.08484 0.001332295 336.62197 684.27716
    760.99641 0.001180329 336.57014 746.25232
    838.79327 0.001068989 336.51841 813.75997
    911.68048 0.000999781 336.46667 883.8047
    1054.86133 0.000849698 336.41496 951.55503
    1124.36207 0.000805166 336.36327 1010.13612
    1133.87425 0.000803554 336.31163 1051.47006
    1110.67548 0.000805522 336.26001 1068.27963
    1076.06182 0.000843789 336.20848 1057.18658
    980.42937 0.000936985 336.15691 1020.36734
    937.12978 0.000968223 336.10538 964.44602
    879.03378 0.001030032 336.05391 897.59984
    820.12752 0.001098021 336.00245 827.08097
    691.98034 0.00129907 335.95102 758.21315
    691.94416 0.001288679 335.89962 694.30259
    648.25304 0.001366275 335.84826 637.26382
    585.34756 0.001503331 335.79694 587.9102
    535.37576 0.001644314 335.74564 546.30908
    476.58242 0.001810879 335.69441 512.01989
    513.73319 0.00169713 335.64319 484.28137
    455.08467 0.00192306 335.59198 462.16513
    468.47609 0.001855479 335.54083 444.70667
    454.80234 0.001909153 335.48968 430.96509
    431.84107 0.002017598 335.43859 420.13043
    404.68017 0.002130096 335.38756 411.51702
    403.23159 0.002134973 335.33652 404.57758
    420.07413 0.002060006 335.28552 398.89229
    370.37102 0.002354078 335.23454 394.14887
    371.54993 0.002353661 335.18361 390.12065
    390.52457 0.002202715 335.13271 386.64662
    372.11834 0.002326691 335.08183 383.60757
    370.96259 0.002366425 335.03099 380.92167
    408.55742 0.002136068 334.98019 378.52769
    403.18134 0.002153765 334.92941 376.37949
    370.30734 0.002371426 334.87872 374.44151
    371.15425 0.002371708 334.82802 372.68532
    387.58831 0.002281031 334.77734 371.08768
    366.80154 0.00243976 334.7267 369.63
    371.52244 0.002400211 334.67609 368.29477
    373.85852 0.002377851 334.62554 367.06882
    351.24416 0.002524193 334.57502 365.94025
    346.96141 0.002558915 334.52452 364.89874
    368.73841 0.002453589 334.47405 363.9354
    340.31684 0.002637059 334.42361 363.04239
    354.25665 0.002518501 334.37322 362.21294
    356.50468 0.002488344 334.32284 361.42182
    320.20067 0.002784226 334.27251 360.7023
    349.2228 0.002554087 334.2222 360.03045
    361.94764 0.00250788 334.17194 359.40218
    352.27287 0.002518235 334.12172 358.81384
    377.90286 0.002407169 334.07154 358.26219
    344.70366 0.002611676 334.02138 357.74435
    364.425 0.002460147 333.97125 357.25767
    370.35783 0.002457352 333.92115 356.80007
    347.98112 0.002611588 333.87108 356.36911
    313.1959 0.002876303 333.82106 355.96314
    344.4167 0.002644438 333.7711 355.58049
    346.36204 0.002629992 333.72114 355.21959
    343.82809 0.002690747 333.67123 354.87916
    343.84126 0.002739006 333.62133 354.55791
    362.12868 0.002600183 333.57147 354.25474
    374.55934 0.002482364 333.52165 353.96882
    349.21488 0.002600837 333.47186 353.69899
    343.35398 0.002570494 333.4221 353.44455
    336.25516 0.002633898 333.3724 353.2048
    349.2518 0.002529472 333.3227 352.97901
    376.66742 0.002335085 333.2731 352.76667
    351.01037 0.002508647 333.22348 352.5672
    324.69183 0.00269887 333.17392 352.38006
    333.5043 0.002604828 333.12437 352.20497
    348.18887 0.00250047 333.07486 352.04138
    324.25292 0.002693692 333.02538 351.88903
    317.659 0.002760587 332.97598 351.74767
    359.81819 0.002440086 332.92659 351.61696
    341.06782 0.002541073 332.87721 351.4967
    365.57527 0.002391184 332.8279 351.38675
    370.35682 0.00236278 332.77859 351.28686
    330.71495 0.002653389 332.72933 351.19709
    348.1274 0.002503111 332.68011 351.11719
    350.88025 0.002492479 332.63091 351.04714
    330.38191 0.002643594 332.58175 350.98694
    335.61655 0.002626311 332.53263 350.93658
    378.28012 0.002352886 332.48358 350.89611
    361.40881 0.002421259 332.43454 350.86558
    318.48701 0.002774945 332.38553 350.84501
    351.02962 0.002501106 332.33655 350.83466
    344.99231 0.002584003 332.28761 350.83457
    338.22097 0.002665109 332.23871 350.84497
    349.30837 0.002542777 332.18986 350.86609
    343.75912 0.002580697 332.14104 350.89814
    344.08071 0.002593673 332.09224 350.94141
    319.99842 0.002769079 332.04348 350.99625
    338.82287 0.002641387 331.99475 351.06293
    356.05762 0.002515502 331.94607 351.14207
    364.50534 0.002430216 331.89742 351.23395
    378.85557 0.002373383 331.84881 351.33913
    391.60825 0.002284135 331.80022 351.45815
    348.21797 0.002550654 331.75168 351.59164
    339.62297 0.002634692 331.7032 351.74025
    346.34234 0.002611707 331.65474 351.90478
    337.52819 0.002657101 331.6063 352.08585
    324.86667 0.002833646 331.5579 352.28465
    353.47879 0.002576191 331.50954 352.50201
    317.9993 0.002889719 331.46122 352.73904
    315.86188 0.002983086 331.41296 352.99694
    371.3543 0.002531194 331.36471 353.27699
    337.77657 0.002891662 331.31649 353.58061
    362.01815 0.002697477 331.26832 353.97652
    369.67631 0.002602675 331.22017 354.3323
    343.40409 0.002826782 331.17207 354.71719
    329.3077 0.002850342 331.12399 355.13311
    353.68811 0.002529555 331.07597 355.58252
    348.68851 0.002570553 331.02797 356.06801
    369.07082 0.002397383 330.98002 356.59258
    372.3365 0.002362828 330.93213 357.15948
    370.74171 0.002379816 330.88424 357.77246
    319.96612 0.00273388 330.8364 358.43529
    357.99964 0.002426225 330.78859 359.15321
    351.9715 0.002486837 330.74082 359.93116
    356.86596 0.002445239 330.69308 360.77502
    369.65702 0.002350829 330.64543 361.69153
    366.23316 0.002365983 330.59776 362.68817
    358.52368 0.002399712 330.55015 363.77362
    350.50358 0.002488913 330.50256 364.95784
    354.30631 0.002481817 330.45501 366.25156
    363.17772 0.002385573 330.40749 367.66901
    369.54863 0.002366781 330.36003 369.22481
    374.37021 0.002333375 330.31259 370.93653
    347.06108 0.002520207 330.26518 372.82473
    356.31594 0.002474538 330.21782 374.91354
    349.59628 0.002504931 330.17053 377.23127
    354.31324 0.002493664 330.12325 379.81182
    382.18923 0.002313708 330.07601 382.69388
    361.42114 0.002436057 330.02881 385.92839
    366.28364 0.002418112 329.98163 389.57276
    397.10469 0.002251948 329.9345 393.69935
    355.50991 0.002476149 329.88744 398.39932
    391.36329 0.002281655 329.84037 403.79123
    402.41667 0.002238241 329.79335 410.03654
    419.13675 0.002114482 329.74637 417.38599
    433.92144 0.002078855 329.69945 426.14435
    438.63235 0.002060451 329.65252 436.87689
    434.26556 0.002038695 329.60566 450.42096
    456.88492 0.001979266 329.55885 468.06969
    475.73002 0.001869795 329.51204 491.72375
    506.7015 0.001752473 329.46529 524.10377
    550.22692 0.001629553 329.41862 568.70765
    582.49411 0.001532048 329.37193 629.73206
    687.54672 0.00130632 329.32529 711.58327
    744.76935 0.001237691 329.27871 818.28617
    808.82301 0.0011344 329.23214 952.18852
    949.38163 0.000983435 329.18562 1112.77117
    1067.47948 0.000869951 329.13916 1294.94311
    1255.89397 0.000730003 329.09273 1486.78013
    1441.1483 0.000650205 329.04631 1666.84702
    1518.25988 0.000629139 328.99995 1803.72456
    1600.35336 0.000596535 328.95362 1863.89923
    1584.66093 0.000610453 328.90733 1829.68622
    1479.71948 0.000649168 328.86107 1711.81366
    1380.17295 0.000665834 328.81486 1541.5909
    1228.69628 0.000723826 328.76869 1352.2476
    1041.8541 0.000847469 328.72256 1168.01967
    880.0105 0.000999282 328.67649 1003.13035
    786.11961 0.001115416 328.63044 864.15435
    671.89854 0.001294819 328.58441 752.73244
    617.71976 0.001405744 328.53843 667.01681
    604.22779 0.001436279 328.49249 603.43799
    521.57388 0.00165731 328.44659 557.61464
    503.04034 0.001716405 328.40076 525.25715
    492.95548 0.001767127 328.35495 502.68052
    447.52405 0.001927421 328.30917 487.01393
    483.91122 0.001792376 328.26342 476.19689
    492.34655 0.001763578 328.21771 468.84506
    463.01695 0.001865515 328.17204 464.06815
    452.61661 0.001917639 328.12642 461.34692
    474.70381 0.001822241 328.08082 460.39634
    457.2059 0.001900038 328.03528 461.09917
    446.06549 0.001963236 327.98977 463.47015
    457.58828 0.001897631 327.94434 467.64516
    471.38373 0.001863219 327.89891 473.91323
    468.85939 0.00188009 327.85353 482.7276
    550.84949 0.001577068 327.80817 494.7592
    516.02161 0.001689294 327.76286 510.95001
    511.83582 0.001727468 327.71759 532.5471
    555.56019 0.001585289 327.67239 561.12062
    630.99745 0.001404734 327.6272 598.53767
    684.62588 0.001300802 327.58205 646.84843
    728.72337 0.001213098 327.53694 708.22511
    837.75433 0.001067474 327.49186 784.58012
    888.93183 0.001004659 327.44683 877.33722
    1003.02995 0.000883168 327.40183 987.0251
    1179.04395 0.000759548 327.35689 1112.79631
    1289.65081 0.000689217 327.31197 1251.79809
    1532.32429 0.000575431 327.2671 1398.31375
    1646.49231 0.000543584 327.2223 1542.65736
    1815.83018 0.000487673 327.17751 1670.78608
    1894.49622 0.000470766 327.13275 1764.96892
    1908.52716 0.000473985 327.08804 1808.44318
    1833.12863 0.000491904 327.04337 1792.16121
    1859.13534 0.00049256 326.99874 1719.41391
    1642.13185 0.00055695 326.95418 1604.074
    1463.64151 0.000625432 326.90962 1464.12284
    1302.74624 0.000707272 326.86511 1315.80607
    1196.80181 0.000774696 326.82063 1170.7818
    1073.01786 0.000880681 326.7762 1036.5878
    927.0756 0.001035308 326.73181 917.32843
    836.54028 0.001130811 326.68747 814.71883
    752.04291 0.001232398 326.64316 728.81574
    700.6089 0.00127318 326.59889 658.55938
    610.29789 0.001429726 326.55466 602.20085
    575.55923 0.001502551 326.51051 557.67117
    541.5914 0.001586537 326.46635 522.77945
    514.19972 0.001675863 326.42224 495.53775
    476.40273 0.001798839 326.37818 474.19234
    458.13653 0.00186012 326.33415 457.30081
    476.51059 0.001786326 326.29016 443.73172
    441.65194 0.001940034 326.24622 432.63174
    413.49644 0.002075287 326.20235 423.3768
    396.7664 0.002148606 326.15849 415.52337
    382.87835 0.002229342 326.11466 408.74771
    385.21004 0.002213152 326.07088 402.82937
    413.27663 0.00206186 326.02714 397.60684
    360.54818 0.002394143 325.98344 392.96169
    393.02497 0.002181978 325.93978 388.80416
    382.21304 0.002242139 325.89616 385.06423
    394.24075 0.0022063 325.85258 381.6857
    362.88587 0.00238323 325.80905 378.62375
    386.71111 0.002216609 325.76559 375.8371
    381.05316 0.002271599 325.72213 373.29456
    358.57245 0.002429126 325.67871 370.96818
    368.54678 0.002375073 325.63535 368.83408
    372.90166 0.00231359 325.59201 366.87152
    365.91933 0.002337069 325.54872 365.06252
    385.01312 0.002266711 325.50551 363.39144
    369.53645 0.002344615 325.4623 361.84515
    378.20485 0.002341386 325.41913 360.41027
    340.26504 0.002628624 325.37601 359.07695
    357.33224 0.002500849 325.33292 357.83575
    368.37653 0.002400692 325.28987 356.67841
    333.50272 0.002689088 325.24687 355.59758
    382.87616 0.002346934 325.20391 354.5867
    397.84712 0.002241051 325.161 353.63995
    375.22847 0.002389663 325.11812 352.75244
    333.88704 0.002657359 325.07532 351.91878
    349.70585 0.002532582 325.03252 351.20901
    384.74859 0.002321575 324.98977 350.47169
    335.96364 0.002656548 324.94706 349.77715
    391.75245 0.002307297 324.90438 349.12233
    365.63959 0.002479516 324.86175 348.50444
    357.9816 0.002503806 324.8192 347.921
    345.1954 0.002639773 324.77666 347.36988
    346.97711 0.002611283 324.73415 346.84856
    323.3859 0.002844083 324.69169 346.35545
    335.17844 0.002750168 324.64928 345.88878
    373.20538 0.002466191 324.60689 345.44701
    370.92307 0.002503723 324.56455 345.02875
    357.62334 0.002509832 324.52226 344.63271
    344.2039 0.002516032 324.48001 344.25771
    343.77726 0.00251034 324.4378 343.90288
    317.93677 0.002730665 324.39566 343.56695
    316.2472 0.002686774 324.35354 343.24918
    347.35944 0.002430448 324.31145 342.94879
    342.38874 0.002485193 324.2694 342.66512
    320.13732 0.002674493 324.2274 342.39753
    366.80236 0.002314559 324.18544 342.14548
    337.43945 0.00250552 324.14355 341.90853
    345.87721 0.002436426 324.10167 341.68629
    345.12597 0.002463116 324.05985 341.47827
    348.20731 0.002414957 324.01805 341.28422
    327.87165 0.002575992 323.9763 341.10399
    349.64243 0.00241835 323.9346 340.93742
    325.37443 0.002591494 323.89292 340.78436
    349.74106 0.00240921 323.8513 340.64484
    362.77515 0.002341864 323.80971 340.51886
    336.27943 0.002556457 323.76818 340.40664
    367.2075 0.002326682 323.72671 340.30821
    358.93306 0.002359987 323.68526 340.22384
    354.97788 0.002415138 323.64384 340.15395
    361.13061 0.002365707 323.60248 340.09898
    337.81814 0.002520888 323.56114 340.05947
    334.48899 0.002545948 323.51987 340.03609
    366.21047 0.002361985 323.47866 340.02965
    346.2867 0.002519435 323.43745 340.04108
    354.40402 0.002445847 323.3963 340.07144
    358.96321 0.002447865 323.35518 340.12192
    379.3992 0.002333901 323.3141 340.19422
    342.97412 0.002575188 323.27306 340.29002
    343.22676 0.002567336 323.23208 340.41136
    319.82117 0.002755609 323.19114 340.5606
    348.99447 0.002540151 323.15023 340.74054
    309.11433 0.002888028 323.10936 340.9545
    342.89842 0.002597361 323.06858 341.20634
    353.9766 0.002514944 323.02781 341.50049
    323.00838 0.002737139 322.98707 341.84309
    341.93669 0.002598868 322.94639 342.2411
    365.52326 0.002428509 322.90574 342.70361
    343.38385 0.00260478 322.86512 343.24253
    345.52596 0.002568882 322.8246 343.87395
    325.95975 0.00277603 322.78407 344.61957
    342.54762 0.00262249 322.7436 345.50937
    374.95204 0.00238478 322.70317 346.58392
    386.39641 0.002343376 322.66277 347.90033
    368.90112 0.002442029 322.62242 349.53307
    357.71374 0.002536466 322.58212 351.57979
    357.46184 0.002548815 322.54185 354.1638
    375.2937 0.002346641 322.50163 357.43493
    362.77353 0.002381497 322.46145 361.56691
    374.28052 0.002286983 322.42135 366.75051
    407.85098 0.002076027 322.38126 373.17762
    358.8525 0.002388477 322.34121 381.03644
    429.87665 0.00197649 322.3012 390.46946
    476.76824 0.001759352 322.26124 401.55641
    435.70497 0.00195131 322.22131 414.27671
    518.20411 0.00162995 322.18147 428.46525
    464.16048 0.0018059 322.14164 443.75276
    499.72399 0.001662962 322.10185 459.48776
    538.24383 0.00153266 322.0621 474.64787
    573.03572 0.001453311 322.0224 487.84221
    563.42762 0.001488983 321.98273 497.40888
    554.23211 0.001517451 321.9431 501.84434
    551.62135 0.001515956 321.90354 500.34981
    541.93505 0.001556101 321.864 493.19193
    486.98334 0.001719725 321.82451 481.57744
    530.88396 0.001586711 321.78507 467.14833
    513.27355 0.001647377 321.7457 451.47949
    448.93965 0.00189526 321.70634 435.77647
    431.62567 0.001952851 321.66702 420.87699
    449.93422 0.001866857 321.62774 407.28502
    389.83068 0.002187805 321.58854 395.26236
    411.9263 0.002086527 321.54935 384.89771
    386.28713 0.002249619 321.51022 376.15828
    389.40476 0.002223793 321.47111 368.92857
    368.52614 0.002366312 321.43206 363.04475
    375.93087 0.002301212 321.39304 358.3101
    358.66606 0.002435207 321.35407 354.53271
    342.48106 0.002568683 321.31514 351.52879
    359.375 0.002456473 321.27626 349.13559
    363.96172 0.002442559 321.23741 347.14613
    367.02267 0.002402472 321.19861 345.58958
    357.08595 0.002502625 321.15986 344.3097
    353.83974 0.002514698 321.12119 343.24163
    335.57121 0.002615676 321.08253 342.3359
    332.81648 0.002670844 321.0439 341.5577
    325.54722 0.002773543 321.00532 340.88134
    353.31531 0.002508645 320.96681 340.28801
    374.92521 0.00235435 320.92831 339.76376
    333.00785 0.002706756 320.88986 339.29813
    370.03423 0.002417536 320.85145 338.88295
    356.21528 0.002525239 320.8131 338.51195
    364.87153 0.002449814 320.77478 338.17946
    372.50886 0.002387658 320.73651 337.88135
    344.04159 0.002638837 320.69827 337.61392
    336.97247 0.002680432 320.66008 337.37403
    310.73522 0.002888388 320.62195 337.15903
    364.85971 0.002446029 320.58384 336.96657
    337.10632 0.002596499 320.54578 336.79465
    305.41049 0.002761103 320.5078 336.64162
    303.39328 0.002789274 320.46983 336.5057
    332.46152 0.002568054 320.4319 336.3857
    339.22497 0.002473239 320.39402 336.28043
    340.98853 0.002498668 320.35622 336.18888
    335.61719 0.002499925 320.31842 336.11011
    341.13493 0.002452298 320.28066 336.04334
    345.01996 0.002414423 320.24296 335.98789
    357.23683 0.002353418 320.2053 335.94318
    345.10557 0.002436339 320.16768 335.90853
    345.7147 0.002390379 320.13009 335.88357
    343.46085 0.002400496 320.09257 335.8679
    343.88851 0.002414893 320.05509 335.86113
    333.10166 0.00250272 320.01763 335.8629
    361.20329 0.002332616 319.98023 335.87302
    333.69094 0.002528868 319.94288 335.89126
    336.65863 0.002481434 319.90559 335.91745
    304.57632 0.002722907 319.86832 335.95129
    329.7092 0.002546201 319.8311 335.99276
    365.93014 0.002312125 319.79392 336.04175
    346.51559 0.002468529 319.75681 336.09817
    350.30578 0.002440576 319.71971 336.16197
    330.26908 0.002563323 319.68268 336.23314
    333.91291 0.002537517 319.64566 336.31165
    342.65496 0.00251718 319.60871 336.39758
    338.48086 0.002559165 319.57178 336.49085
    339.66912 0.002575766 319.53491 336.59162
    365.57636 0.002370454 319.49808 336.69995
    324.70498 0.00266061 319.46129 336.81592
    319.26371 0.002741517 319.42454 336.93961
    370.5505 0.002407326 319.38785 337.10068
    364.98791 0.002399513 319.3512 337.24046
    338.70033 0.002616391 319.31462 337.38852
    334.88551 0.00264075 319.27805 337.54496
    343.63365 0.002558605 319.24153 337.71008
    365.5331 0.002431856 319.20506 337.88412
    354.76374 0.002528258 319.16865 338.0673
    331.02956 0.002681763 319.13226 338.25998
    350.52376 0.002585225 319.09591 338.46241
    324.20401 0.002706113 319.05962 338.675
    365.96166 0.002386815 319.02335 338.89807
    352.55748 0.002543275 318.98714 339.132
    367.42807 0.002431814 318.95097 339.37726
    348.30707 0.002577356 318.91485 339.63432
    321.66368 0.002800852 318.87877 339.90367
    306.71639 0.002863801 318.84274 340.18574
    334.90616 0.002641305 318.80674 340.48127
    353.17185 0.002519227 318.77079 340.79085
    358.67356 0.002436282 318.73491 341.11517
    319.50637 0.002704687 318.69906 341.45483
    329.24667 0.002584159 318.66324 341.8107
    338.8697 0.002472133 318.62747 342.18364
    389.45256 0.002148732 318.59177 342.57444
    389.09832 0.002147595 318.55609 342.98426
    370.11885 0.002246242 318.52045 343.41405
    364.07957 0.002294556 318.48486 343.86501
    366.9003 0.002270043 318.4493 344.33837
    378.00097 0.002183251 318.41379 344.83543
    366.80554 0.00227387 318.37834 345.35772
    368.6811 0.00224513 318.34292 345.90685
    350.07473 0.002373444 318.30755 346.48455
    343.27999 0.002432485 318.27222 347.09253
    335.98054 0.002464634 318.23693 347.73317
    341.73267 0.002422168 318.20169 348.40866
    352.57981 0.002383733 318.16652 349.12151
    337.51656 0.00248094 318.13137 349.87431
    353.74837 0.002328598 318.09627 350.67017
    352.87685 0.0023374 318.0612 351.51249
    357.92163 0.002321474 318.02622 352.40492
    337.63401 0.00249631 317.99124 353.35119
    359.74752 0.002345378 317.95631 354.35638
    343.5169 0.002482872 317.92142 355.42536
    342.98348 0.002482479 317.88658 356.56373
    348.17982 0.00244403 317.85178 357.77771
    345.11605 0.002480566 317.81703 359.07442
    408.17876 0.002117168 317.78233 360.46202
    369.75702 0.002341918 317.74766 361.9494
    339.61444 0.002571625 317.71304 363.54633
    344.56037 0.002515762 317.67846 365.26531
    374.46904 0.002323669 317.64393 367.11938
    387.21039 0.002272003 317.60948 369.12374
    398.23185 0.002207149 317.57503 371.29588
    371.096 0.002387886 317.54063 373.65611
    361.20018 0.002450598 317.50627 376.22864
    368.51251 0.002405311 317.472 379.04114
    404.94086 0.002171237 317.43774 382.12564
    412.8275 0.002134378 317.40351 385.52351
    391.81376 0.002261655 317.36933 389.28278
    364.93748 0.002444815 317.33521 393.46469
    434.788 0.002046218 317.30112 398.14943
    441.49416 0.002018036 317.26708 403.4457
    428.09833 0.002105783 317.23308 409.50943
    424.13054 0.002093798 317.19913 416.56258
    432.38206 0.002066285 317.16521 424.92501
    446.90883 0.00200899 317.13136 435.05832
    446.44407 0.002006067 317.09753 447.58841
    427.81718 0.002088462 317.06378 463.33311
    490.57291 0.001779112 317.03006 483.292
    515.37042 0.001698696 316.99636 508.58837
    541.90634 0.001595927 316.96272 540.4065
    574.3792 0.001469519 316.92915 579.81598
    597.02096 0.001394433 316.8956 627.63593
    647.57402 0.001293114 316.86209 684.26336
    711.64321 0.001172195 316.82863 749.33584
    767.28526 0.001085527 316.7952 821.3376
    807.1898 0.001028601 316.76182 897.40106
    881.49417 0.000938378 316.72849 974.37295
    983.81048 0.000840313 316.69521 1051.7571
    1011.73358 0.000819982 316.66197 1134.14467
    1096.40249 0.000756891 316.62877 1229.78284
    1212.15717 0.000680573 316.59561 1346.44696
    1371.64968 0.00060004 316.56252 1487.4008
    1431.94803 0.000575415 316.52947 1649.62584
    1662.72733 0.000494909 316.49645 1822.21422
    1831.54195 0.0004552 316.46348 1984.83112
    1922.07901 0.000432647 316.43055 2108.34695
    2051.2027 0.000405534 316.39769 2162.20195
    1995.78406 0.000419707 316.36485 2128.67998
    1971.31316 0.000422757 316.33205 2013.39012
    1774.07901 0.000468755 316.2993 1841.81343
    1544.12493 0.000547475 316.26659 1643.99164
    1361.12663 0.000621911 316.23393 1444.42638
    1239.9963 0.000680844 316.2013 1259.0295
    1076.81741 0.000785279 316.16872 1096.52734
    910.57848 0.000932552 316.1362 960.58657
    800.36069 0.001057612 316.10372 851.51689
    726.18161 0.001197224 316.07128 767.28789
    738.11774 0.00115724 316.03888 704.83937
    695.548 0.001243324 316.00654 660.63831
    660.31569 0.001303391 315.97425 631.36129
    630.22698 0.001372116 315.94198 614.29747
    686.02538 0.001276424 315.90976 607.54843
    686.87241 0.001278279 315.87762 610.07104
    683.31526 0.00128049 315.84549 621.60342
    674.50987 0.001305072 315.8134 642.46943
    683.08128 0.001295393 315.78136 673.47556
    731.12557 0.001206304 315.74936 715.55804
    823.52016 0.001090509 315.71741 769.58161
    820.33869 0.001085923 315.6855 836.0414
    956.91051 0.000925308 315.65364 914.73895
    1076.64089 0.000825296 315.62182 1004.40396
    1156.39564 0.000764103 315.59005 1102.19484
    1205.03776 0.000734954 315.55832 1202.98968
    1271.50235 0.000707981 315.52664 1298.93395
    1373.43687 0.000645568 315.49502 1379.05695
    1444.16191 0.000614208 315.46342 1431.06291
    1443.83658 0.000614068 315.43187 1445.11079
    1446.89752 0.000602212 315.40037 1418.21864
    1324.13453 0.000660211 315.36893 1355.8086
    1196.27783 0.000726728 315.33752 1268.94701
    1188.57722 0.000715907 315.30614 1169.81926
    1100.30243 0.000767046 315.2748 1068.35479
    1011.80587 0.00082863 315.24353 971.55658
    918.37665 0.00090669 315.21229 883.61703
    860.9293 0.000971761 315.1811 806.83723
    780.92108 0.001066069 315.14994 741.95314
    714.557 0.001157382 315.11884 688.75951
    652.45506 0.001270983 315.08778 646.39716
    688.64415 0.001205677 315.05676 613.63483
    654.51131 0.0012713 315.02578 589.0255
    629.62159 0.001328133 314.99488 571.17957
    590.94749 0.001407936 314.964 558.80772
    584.97109 0.001416015 314.93316 550.82218
    608.68811 0.001362973 314.90237 546.34585
    593.40334 0.001401991 314.87164 544.71987
    587.27949 0.001422603 314.84093 545.47806
    598.45187 0.001384945 314.81027 548.31855
    612.60858 0.001358805 314.77966 553.06384
    598.05683 0.001387889 314.74908 559.65323
    617.04986 0.001344781 314.71855 568.10918
    649.25465 0.001297365 314.68807 578.56073
    632.25709 0.001338914 314.65764 591.2136
    666.3305 0.001275643 314.62724 606.39316
    655.83064 0.001304802 314.59688 624.57155
    729.74412 0.001161969 314.56657 646.41583
    714.04249 0.001191603 314.53631 672.8464
    793.06043 0.001084593 314.50612 705.11743
    855.43533 0.001008336 314.47596 744.87221
    880.44889 0.000981936 314.44582 794.30416
    936.5334 0.000927666 314.41575 856.09774
    1029.62859 0.000836103 314.38572 933.52117
    1125.59969 0.000776119 314.35573 1030.36296
    1279.80289 0.000688026 314.32578 1150.80055
    1367.24125 0.000640644 314.29586 1299.1631
    1539.64758 0.000579967 314.266 1479.58869
    1767.95624 0.000495066 314.23619 1695.45606
    2022.65013 0.000435114 314.20641 1949.25825
    2305.43121 0.000384626 314.17668 2241.31335
    2580.59349 0.000344118 314.147 2569.32784
    3041.74216 0.000293252 314.11735 2927.21166
    3422.90081 0.000260712 314.08776 3303.61695
    3879.41321 0.000225522 314.05822 3680.17989
    4292.56764 0.000206358 314.02873 4030.15304
    4516.90672 0.000197529 313.99926 4318.99244
    4719.30998 0.000188165 313.96984 4510.00126
    4596.83433 0.000194705 313.94047 4573.60009
    4507.60054 0.000194889 313.91117 4498.97932
    4353.35179 0.000199879 313.88188 4298.69009
    3911.71276 0.000222951 313.85263 4003.18769
    3612.71553 0.000239344 313.82344 3649.57001
    3250.76465 0.000262599 313.79429 3271.76817
    2824.72215 0.000301484 313.76517 2896.02869
    2440.67469 0.000344224 313.73611 2539.72949
    2102.99808 0.000396627 313.70709 2213.92581
    1862.83487 0.000449539 313.67812 1924.359
    1742.89768 0.000482383 313.64919 1673.07066
    1506.20866 0.000556375 313.62029 1459.46978
    1369.67847 0.000609865 313.59145 1281.147
    1263.21169 0.000651863 313.56267 1134.53578
    1180.76215 0.000703251 313.53392 1015.51317
    1061.05059 0.000784937 313.50521 919.63015
    963.76223 0.000868614 313.47655 842.78795
    887.6221 0.000943365 313.44795 781.22593
    805.46306 0.001032108 313.41937 731.70762
    772.1546 0.001071164 313.39084 691.56304
    708.3265 0.001172042 313.36235 658.66246
    675.15939 0.001225183 313.3339 631.35824
    671.95085 0.001243131 313.3055 608.41532
    645.9527 0.001292445 313.27713 588.88514
    615.53463 0.001345027 313.24882 572.09904
    564.85523 0.001466946 313.22055 557.55709
    620.24511 0.001344913 313.19233 544.88993
    547.49381 0.001537812 313.16414 533.8242
    535.85564 0.001573911 313.13601 524.15078
    530.27372 0.001606835 313.10794 515.7091
    521.60291 0.00161196 313.07989 508.37758
    515.58741 0.001642923 313.05189 502.04798
    471.96346 0.001830371 313.02392 496.64596
    479.05126 0.001805984 312.99603 492.10947
    530.39116 0.001628967 312.96816 488.38915
    539.98544 0.001598681 312.94034 485.45274
    506.92473 0.001725211 312.91255 483.27533
    467.89554 0.001856739 312.88481 481.84476
    503.06782 0.001733021 312.85711 481.1622
    499.45069 0.001760219 312.82946 481.23402
    492.9701 0.001788151 312.80185 482.0865
    443.67605 0.001983381 312.77429 483.75899
    445.3621 0.001979784 312.74676 486.30673
    511.11973 0.001725947 312.71929 489.81893
    512.04676 0.001734066 312.69186 494.40945
    546.5313 0.001625645 312.66449 500.24124
    548.58815 0.001614333 312.63714 507.54242
    537.64782 0.001637034 312.60984 516.62503
    528.6953 0.001667019 312.58259 527.92331
    562.56806 0.001577483 312.5554 542.02506
    545.07241 0.001640424 312.52823 559.70301
    582.39978 0.001540731 312.50111 581.99445
    616.39228 0.001428437 312.47402 610.17676
    657.98309 0.001330862 312.44698 645.81836
    718.71334 0.001210344 312.41999 690.75641
    715.69142 0.001215881 312.39304 747.03859
    843.83867 0.001014257 312.36613 816.82377
    885.17013 0.000961251 312.33927 902.21912
    1038.70339 0.000813299 312.31245 1005.01303
    1096.48592 0.000764489 312.28568 1126.61728
    1251.35482 0.000671335 312.25895 1267.45002
    1464.27242 0.000574371 312.23229 1426.73435
    1602.91431 0.000526486 312.20564 1601.94557
    1748.38144 0.000477363 312.17904 1788.13177
    1987.0783 0.000417832 312.15249 1977.05718
    2222.79642 0.000375253 312.126 2156.41668
    2274.68545 0.00036632 312.09953 2309.75909
    2369.05084 0.000350992 312.07311 2418.68206
    2402.51908 0.000349651 312.04672 2466.87644
    2306.82104 0.00035937 312.02039 2446.17807
    2253.26268 0.000367867 311.99409 2359.94495
    2122.49498 0.000394825 311.96785 2221.58726
    1951.18724 0.0004266 311.94164 2049.34093
    1807.73335 0.000455389 311.91547 1860.90728
    1580.18701 0.000527801 311.88936 1670.51661
    1372.84032 0.000607025 311.86328 1487.89215
    1220.55382 0.000684926 311.83725 1319.39658
    1136.74748 0.000740461 311.81128 1168.4591
    1046.01333 0.000805647 311.78535 1036.55376
    950.96909 0.00089099 311.75944 923.69282
    870.20919 0.000981683 311.73358 828.8801
    774.3258 0.001102812 311.70779 750.46006
    726.52468 0.001168061 311.68202 686.43071
    685.73768 0.001248277 311.65629 634.56651
    611.55876 0.001416429 311.63061 592.78156
    588.3754 0.001484595 311.60497 559.13033
    551.86216 0.001575306 311.57937 531.91673
    537.0039 0.001599079 311.55382 509.7238
    536.10194 0.001639086 311.52831 491.41096
    507.29998 0.001714796 311.50285 476.08729
    504.48991 0.001750829 311.47742 463.07938
    491.32804 0.001799276 311.45204 451.86735
    469.8234 0.001869272 311.42671 442.08166
    430.17584 0.002032569 311.40144 433.44487
    417.00245 0.002134825 311.37619 425.75116
    465.896 0.001911238 311.35098 418.84607
    445.77222 0.001998918 311.32582 412.61083
    445.65853 0.001991811 311.30073 406.95278
    420.38939 0.002085946 311.27565 401.7995
    407.54349 0.002190417 311.25062 397.08532
    412.26069 0.002168869 311.22563 392.76151
    407.73672 0.002167476 311.20069 388.78468
    412.94186 0.002160555 311.17578 385.11773
    393.75806 0.002230829 311.15092 381.72821
    388.30868 0.002237118 311.12611 378.58816
    347.02138 0.002540233 311.10133 375.67304
    372.48525 0.002316733 311.0766 372.96234
    376.12608 0.002274456 311.05192 370.43469
    382.12995 0.002244201 311.02727 368.07441
    368.07423 0.002290936 311.0027 365.86657
    364.86059 0.002318932 310.97814 363.79776
    363.99985 0.002332212 310.95362 361.85621
    360.36783 0.002326154 310.92915 360.03111
    352.82295 0.0023721 310.90475 358.313
    345.93126 0.002434237 310.88036 356.69392
    372.66475 0.002238842 310.85602 355.16484
    340.91009 0.002450262 310.83172 353.71946
    313.01987 0.002719863 310.80747 352.35148
    347.29284 0.002412636 310.78325 351.05517
    373.60924 0.002231939 310.75908 349.82541
    373.58224 0.002222297 310.73496 348.65735
    364.96179 0.002289374 310.71087 347.54673
    338.31893 0.002493449 310.68683 346.49005
    345.94691 0.002425724 310.66283 345.48287
    347.55104 0.002414481 310.63888 344.52233
    328.98897 0.002525373 310.61499 343.60544
    350.85456 0.002370866 310.59112 342.72936
    369.65363 0.002274703 310.56729 341.89164
    357.17214 0.002366793 310.54351 341.0898
    353.96643 0.002381238 310.5198 340.32177
    354.62013 0.00237073 310.49609 339.58574
    356.65357 0.002382655 310.47244 338.87941
    372.1557 0.002289217 310.44884 338.20122
    340.743 0.002827586 310.42526 337.54961
    389.49967 0.002460154 310.40173 336.94847
    353.36127 0.002718417 310.37825 336.34581
    338.89564 0.002837979 310.35481 335.76561
    341.95422 0.002773241 310.33141 335.2067
    335.47469 0.002882639 310.30805 334.66794
    323.39522 0.002991101 310.28474 334.14833
    322.38336 0.00302251 310.26147 333.64687
    341.61009 0.002856526 310.23829 333.16271
    341.65103 0.002834662 310.21506 332.6952
    372.63175 0.002606551 310.19196 332.24305
    362.68921 0.002693696 310.16881 331.80567
    358.68073 0.002759184 310.14581 331.38255
    327.007 0.003034207 310.12279 330.97288
    337.77236 0.002951546 310.09982 330.57619
    329.10539 0.00296569 310.07689 330.1917
    358.95187 0.002743529 310.054 329.81897
    362.4982 0.00271778 310.03116 329.45748
    363.92969 0.002714109 310.00835 329.10674
    341.28385 0.002909145 309.98559 328.76629
    359.35665 0.002706392 309.96288 328.43569
    356.68796 0.00269734 309.9402 328.11453
    348.74739 0.002768968 309.91757 327.80241
    317.24172 0.003072333 309.89498 327.49899
    330.63724 0.002892858 309.87243 327.20389
    329.85547 0.002858049 309.84997 326.91703
    314.1875 0.002999294 309.82747 326.63759
    310.43693 0.00301687 309.80508 326.36562
    346.5492 0.002676173 309.78271 326.10072
    335.82399 0.002801604 309.76037 325.84265
    324.02943 0.002927187 309.73808 325.59123
    344.0183 0.002723784 309.71582 325.34609
    309.68583 0.003039123 309.69362 325.10707
    324.03143 0.002872166 309.67145 324.87393
    331.26505 0.002807637 309.64933 324.64647
    325.23135 0.002881268 309.62724 324.42449
    347.44911 0.002691182 309.6052 324.2078
    347.88722 0.002663589 309.5832 323.99621
    329.45839 0.002799747 309.56124 323.78956
    349.91819 0.002634776 309.53933 323.58768
    337.38152 0.002764269 309.5175 323.39045
    339.92029 0.002696665 309.49562 323.19759
    327.98982 0.002791806 309.47388 323.00924
    337.44713 0.002741569 309.45209 322.82486
    328.11555 0.002808927 309.43043 322.64461
    366.50728 0.002514369 309.40876 322.46822
    346.57869 0.002728505 309.38715 322.29567
    322.24739 0.0029001 309.36557 322.12676
    312.74294 0.003042974 309.34403 321.9614
    303.97192 0.003087957 309.32254 321.7995
    332.04058 0.002835302 309.30108 321.64095
    349.17632 0.002709343 309.27967 321.48565
    343.70601 0.002773949 309.25831 321.33351
    317.60812 0.00295117 309.23697 321.18443
    323.43286 0.003001928 309.21569 321.03834
    343.60284 0.002779855 309.19444 320.89513
    353.79997 0.002711076 309.17324 320.75475
    323.34695 0.002998796 309.15212 320.61721
    318.82446 0.003050446 309.13096 320.48218
    308.38663 0.003185911 309.10994 320.34983
    343.43288 0.00286907 309.08889 320.21994
    346.66311 0.002796195 309.0679 320.09251
    328.23844 0.002964852 309.04695 319.96751
    344.38249 0.002846011 309.02604 319.84479
    323.45343 0.003011294 309.00517 319.72434
    291.80857 0.003382827 308.98434 319.6061
    310.19412 0.003186994 308.96355 319.49
    345.60972 0.002818667 308.94281 319.37602
    356.36769 0.002725118 308.92211 319.26407
    330.34175 0.002977633 308.90144 319.15413
    328.09749 0.002956123 308.88082 319.04613
    329.20448 0.002961773 308.86025 318.94004
    324.63614 0.003009579 308.83976 318.83586
    326.77122 0.002941347 308.81922 318.7334
    320.88543 0.003012694 308.7988 318.63285
    326.28406 0.002944964 308.77835 318.53389
    346.35102 0.002767674 308.75802 318.43671
    343.71525 0.002771636 308.73769 318.34115
    312.37041 0.003032376 308.7174 318.24724
    325.8822 0.002887422 308.69715 318.15488
    335.85371 0.00281588 308.67695 318.06408
    318.75184 0.002970163 308.65678 317.97478
    297.20705 0.003136481 308.63665 317.88697
    349.6693 0.002677926 308.61657 317.80062
    307.48192 0.003043929 308.59653 317.7452
    316.71618 0.002954258 308.57653 317.66174
    326.11906 0.002865617 308.55657 317.57964
    336.29898 0.002768433 308.53665 317.49889
    344.10273 0.0027314 308.51677 317.41944
    317.42128 0.002923373 308.49698 317.35374
    320.57708 0.002903538 308.47714 317.27682
    341.88026 0.002717622 308.45743 317.20125
    332.59184 0.002794057 308.43771 317.12684
    342.95064 0.002706546 308.41804 317.05363
    316.80205 0.002937402 308.39841 316.98162
    311.38579 0.002972608 308.37882 316.91073
    358.91462 0.002562159 308.35927 316.84097
    357.06986 0.002605856 308.33976 316.77233
    310.55782 0.003058298 308.3203 316.70478
    316.31286 0.003018091 308.30087 316.63831
    308.77288 0.003090448 308.28148 316.57289
    331.15521 0.002845691 308.26214 316.50851
    339.74243 0.002787476 308.24283 316.44515
    333.41585 0.002853051 308.22357 316.3828
    320.14313 0.003009528 308.20438 316.32148
    309.55314 0.003106996 308.18516 316.26106
    353.03179 0.002736235 308.16606 316.20171
    326.92998 0.002950721 308.14692 316.14319
    323.20578 0.00299836 308.1279 316.08568
    316.01876 0.003045373 308.10888 316.02906
    349.15822 0.002770315 308.0899 315.97336
    336.49174 0.002870956 308.07096 315.91853
    332.54753 0.0029663 308.05206 315.86458
    314.29408 0.003096322 308.0332 315.81151
    302.75887 0.00324993 308.01438 315.75928
    329.13915 0.002944389 307.99561 315.70791
    335.9919 0.002882275 307.97687 315.65738
    313.18716 0.003110018 307.95817 315.60767
    310.55737 0.003167518 307.93951 315.55876
    328.88171 0.002971743 307.92091 315.51068
    341.21896 0.002938647 307.90232 315.46338
    306.47583 0.00320008 307.88383 315.41694
    284.75532 0.003404335 307.86529 315.37118
    332.75093 0.002957822 307.84688 315.32627
    322.91739 0.003010642 307.82846 315.28208
    321.25669 0.003037623 307.81009 315.23865
    316.34117 0.00310778 307.79176 315.19598
    316.74927 0.003059593 307.77346 315.15403
    308.74732 0.003059057 307.75521 315.11282
    329.73612 0.002914873 307.737 315.07233
    327.38436 0.002892508 307.71882 315.03257
    305.38753 0.003122434 307.70069 314.99352
    336.80436 0.002815751 307.6826 314.95517
    330.95363 0.002889726 307.66454 314.91753
    326.93092 0.002868232 307.64653 314.88059
    328.38803 0.002870116 307.62856 314.84434
    321.82372 0.002924444 307.61066 314.80882
    325.59194 0.002896173 307.59273 314.7739
    326.27906 0.002881281 307.57492 314.73976
    325.61286 0.002861052 307.55706 314.70619
    292.96938 0.003200979 307.53933 314.67339
    320.35624 0.002938991 307.5216 314.6412
    347.85512 0.002655829 307.5039 314.60969
    324.84594 0.002882263 307.48625 314.57883
    348.39477 0.002707888 307.46863 314.54863
    350.87103 0.002636773 307.45105 314.51907
    289.47129 0.003242938 307.43352 314.49017
    302.35303 0.003097464 307.41602 314.46192
    298.9554 0.003141548 307.39857 314.43432
    323.40516 0.002946912 307.38115 314.40737
    348.37213 0.002698176 307.36378 314.38105
    304.15641 0.003120355 307.34644 314.35537
    346.50418 0.002763651 307.32914 314.33034
    338.45443 0.002836585 307.31192 314.30599
    320.8895 0.002960311 307.29467 314.28221
    313.22106 0.003081194 307.27752 314.25913
    300.84016 0.003219881 307.26035 314.23662
    302.39302 0.003209579 307.24328 314.21482
    321.02603 0.003101565 307.22622 314.19363
    321.06668 0.003026048 307.2092 314.17306
    322.66452 0.003052157 307.19221 314.15313
    333.51338 0.002949963 307.17527 314.13384
    331.83373 0.002922568 307.15837 314.11518
    330.32752 0.003019573 307.1415 314.09717
    331.28044 0.00300432 307.12468 314.07979
    319.76649 0.003055243 307.10789 314.06306
    314.9382 0.003148893 307.09115 314.04697
    310.58749 0.00318254 307.07444 314.03152
    317.32066 0.003103095 307.05777 314.01672
    313.10748 0.003165183 307.04114 314.00258
    309.68039 0.003178027 307.02459 313.98913
    308.85938 0.003238294 307.008 313.97626
    312.08242 0.003154698 306.99152 313.96411
    339.98647 0.002891208 306.97505 313.91282
    309.05074 0.003162605 306.95862 313.79852
    327.53564 0.003029883 306.94222 313.78857
    347.79422 0.002783108 306.92586 313.77929
    346.4412 0.002841208 306.90954 313.77069
    322.44297 0.003066685 306.89327 313.76276
    311.88203 0.003108664 306.87702 313.75552
    316.74844 0.003047248 306.86082 313.74897
    323.54879 0.002965429 306.84466 313.74312
    307.98028 0.003119232 306.82854 313.80496
    315.94355 0.00303619 306.81245 313.80062
    333.95102 0.002828216 306.7964 313.79701
    301.84033 0.003198233 306.78044 313.79415
    341.8638 0.002784567 306.76443 313.79194
    331.80728 0.002870981 306.74854 313.79053
    320.62392 0.002958506 306.7326 313.78978
    316.14899 0.002990605 306.71678 313.78985
    339.19358 0.002758013 306.70097 313.79064
    337.4793 0.002798923 306.6852 313.79219
    312.34187 0.003067351 306.66946 313.79451
    322.53827 0.002872694 306.65376 313.7976
    291.34274 0.003252679 306.6381 313.80146
    334.35477 0.002834071 306.62247 313.80613
    311.76652 0.003020754 306.60689 313.81161
    330.93054 0.002865837 306.59135 313.8179
    314.99406 0.003034655 306.57583 313.82499
    319.74345 0.002986482 306.56037 313.83293
    336.62071 0.002825158 306.54493 313.84172
    336.57339 0.002854284 306.52954 313.85138
    309.17377 0.003108864 306.51423 313.86195
    297.11196 0.003286925 306.49888 313.87332
    310.62807 0.003153723 306.48363 313.88566
    307.77936 0.00312432 306.46839 313.89888
    341.75037 0.002848444 306.45319 313.91301
    320.26054 0.003016748 306.43803 313.92809
    318.61856 0.003083162 306.4229 313.94411
    334.72421 0.002995132 306.40781 313.96111
    338.96622 0.002897496 306.39276 313.97907
    312.34136 0.003154499 306.37775 313.99804
    323.66964 0.003020906 306.36277 314.01804
    305.61083 0.00324176 306.34784 314.03906
    321.72656 0.00305722 306.33294 314.06112
    296.64376 0.003398421 306.31808 314.08426
    298.14093 0.00327848 306.30326 314.1085
    326.26194 0.003033459 306.2885 314.13389
    322.49953 0.003029482 306.27372 314.16035
    316.44103 0.003110685 306.25905 314.18803
    334.03215 0.002983345 306.24434 314.21681
    331.35412 0.003035127 306.22974 314.24686
    339.99075 0.002911559 306.21515 314.27811
    296.1341 0.003393685 306.20059 314.3106
    344.98701 0.002832725 306.18606 314.34436
    339.88344 0.002887707 306.17158 314.37943
    306.31547 0.003266812 306.15713 314.41582
    325.44583 0.003020367 306.14273 314.45356
    316.11338 0.003127604 306.12835 314.49269
    341.55432 0.002892996 306.11402 314.53325
    296.50919 0.003281123 306.09972 314.57522
    322.63338 0.002994648 306.08546 314.61869
    357.69663 0.00274726 306.07124 314.66369
    335.13505 0.002868965 306.05706 314.71025
    325.97704 0.00303988 306.04295 314.75844
    312.32986 0.00311102 306.02879 314.80816
    314.68531 0.003055775 306.01476 314.85964
    319.67364 0.002994176 306.00072 314.91278
    311.007 0.003104968 305.98673 314.96768
    312.28342 0.003047842 305.97277 315.02436
    335.459 0.002856922 305.95884 315.08288
    321.93466 0.002939854 305.94495 315.1433
    318.91595 0.002974683 305.9311 315.20563
    346.91413 0.002754347 305.91729 315.26996
    328.77513 0.00287643 305.90352 315.33634
    303.54751 0.003146884 305.88977 315.4048
    318.90794 0.002954027 305.87607 315.47537
    336.38453 0.002812669 305.86241 315.54818
    321.36292 0.002940293 305.84878 315.62328
    308.05392 0.003120246 305.83522 315.70076
    331.76729 0.002857029 305.82163 315.78058
    323.56346 0.002952341 305.80815 315.86295
    310.93208 0.003046124 305.79463 315.94779
    300.74892 0.003214712 305.78122 316.03532
    302.93113 0.003272885 305.76781 316.12553
    329.68351 0.002968562 305.75444 316.21852
    313.791 0.003120567 305.74111 316.31438
    313.78778 0.003141949 305.72781 316.41321
    324.10582 0.003042134 305.71454 316.51508
    316.15862 0.003122551 305.70132 316.62009
    305.86878 0.003262064 305.68813 316.72838
    319.4927 0.00309987 305.67498 316.84002
    324.2045 0.003027862 305.66186 316.95506
    317.70079 0.003115213 305.64878 317.07373
    284.64492 0.003464755 305.63574 317.19614
    326.49654 0.003018848 305.62273 317.32239
[truncated: 1,279,826 more chars]
